# Supplementary material for: Identification and verification of the key genes involved in gallbladder cancer
Source: Front Immunol. 2025 Sep 4;16:1643366. doi: 10.3389/fimmu.2025.1643366 (PMC12443716; doi:10.3389/fimmu.2025.1643366)
Supplement: Supplementary file 2 [file Table1.xls]

## Sheet: Sheet1
!Sample_geo_accession	!Sample_status	!Sample_submission_date	!Sample_last_update_date	!Sample_type	!Sample_channel_count	!Sample_source_name_ch1	!Sample_organism_ch1	Type	!Sample_characteristics_ch1	!Sample_treatment_protocol_ch1	!Sample_growth_protocol_ch1	!Sample_molecule_ch1	!Sample_extract_protocol_ch1	!Sample_label_ch1	!Sample_label_protocol_ch1	!Sample_taxid_ch1	!Sample_hyb_protocol	!Sample_scan_protocol	!Sample_description	!Sample_data_processing	!Sample_platform_id	!Sample_contact_name	!Sample_contact_institute	!Sample_contact_address	!Sample_contact_city	!Sample_contact_zip/postal_code	!Sample_contact_country	!Sample_supplementary_file	!Sample_data_row_count
GSM7659956	Public on Jan 08 2025	Jul 25 2023	Jan 08 2025	RNA	1	HUCCT1 intrahepatic cholangiocarcinoma (iCCA) cell line	Homo sapiens	treatment: GD3S transfection	cell line: HUCCT1	For the transfection of GD3 Synthase in HUCCT1 and CCLP1 cells, ST8SIA1 Lentiviral Vector (Human) (CMV) (pLenti-GIII-CMV, LV701751) (#45655062, Applied Biological Materials Inc.) and pLenti-III-Blank Vector (LV587, as a blank control, Applied Biological Materials Inc). Transfection was performed according to Applied Biological Materials Inc. instructions, and after lentivirus infection, CCA infec…	CCLP1 and HUCCT1 cells, from intrahepatic bile duct cancer tissue, were kind gift from Dr. AJ Demetris, University of Pittsburgh. Cell lines were cultured as described [Gentilini A, Caligiuri A, Raggi C, Rombouts K, Pinzani M, Lori G, et al. CXCR7 contributes to the aggressive phenotype of cholangiocarcinoma cells. Biochim Biophys Acta Mol Basis Dis 2019;1865:2246-2256.]	total RNA	RNA was extracted following standard procedures (miRNeasy Kit, Qiagen).	Cy3	mRNA from 100 ng of totRNA was amplified and labeled with Cy3 fluorescent.	9606	Hybridization was performed on Agilent Human Gene Expression v3 8x60K microarray.	Slides were washed and scanned using the Agilent Scanner version C (G2505C, Agilent Technologies).	HUCCT_GD3S_A	Images were analyzed using the Feature Extraction software v10.7.3.1 (Agilent Technologies). Raw data elaboration was carried out with Bioconductor (www.bioconductor.org), using The LIMMA (LInear Models for Microarray Analysis) R package. Background correction was performed with the normexp method with an offset of 50, and quantile was used for the between-array normalization. The empirical Bayes…	GPL21185	Paola,,Ostano	Fondazione Edo ed Elvo Tempia	via Malta 3	Biella	13900	Italy	ftp://ftp.ncbi.nlm.nih.gov/geo/samples/GSM7659nnn/GSM7659956/suppl/GSM7659956_US22502614_257236346378_S01_GE1_107_Sep09_1_1.txt.gz	58201
GSM7659957	Public on Jan 08 2025	Jul 25 2023	Jan 08 2025	RNA	1	HUCCT1 intrahepatic cholangiocarcinoma (iCCA) cell line	Homo sapiens	treatment: GD3S transfection	cell line: HUCCT1	For the transfection of GD3 Synthase in HUCCT1 and CCLP1 cells, ST8SIA1 Lentiviral Vector (Human) (CMV) (pLenti-GIII-CMV, LV701751) (#45655062, Applied Biological Materials Inc.) and pLenti-III-Blank Vector (LV587, as a blank control, Applied Biological Materials Inc). Transfection was performed according to Applied Biological Materials Inc. instructions, and after lentivirus infection, CCA infec…	CCLP1 and HUCCT1 cells, from intrahepatic bile duct cancer tissue, were kind gift from Dr. AJ Demetris, University of Pittsburgh. Cell lines were cultured as described [Gentilini A, Caligiuri A, Raggi C, Rombouts K, Pinzani M, Lori G, et al. CXCR7 contributes to the aggressive phenotype of cholangiocarcinoma cells. Biochim Biophys Acta Mol Basis Dis 2019;1865:2246-2256.]	total RNA	RNA was extracted following standard procedures (miRNeasy Kit, Qiagen).	Cy3	mRNA from 100 ng of totRNA was amplified and labeled with Cy3 fluorescent.	9606	Hybridization was performed on Agilent Human Gene Expression v3 8x60K microarray.	Slides were washed and scanned using the Agilent Scanner version C (G2505C, Agilent Technologies).	HUCCT_GD3S_B	Images were analyzed using the Feature Extraction software v10.7.3.1 (Agilent Technologies). Raw data elaboration was carried out with Bioconductor (www.bioconductor.org), using The LIMMA (LInear Models for Microarray Analysis) R package. Background correction was performed with the normexp method with an offset of 50, and quantile was used for the between-array normalization. The empirical Bayes…	GPL21185	Paola,,Ostano	Fondazione Edo ed Elvo Tempia	via Malta 3	Biella	13900	Italy	ftp://ftp.ncbi.nlm.nih.gov/geo/samples/GSM7659nnn/GSM7659957/suppl/GSM7659957_US22502614_257236346378_S01_GE1_107_Sep09_1_2.txt.gz	58201
GSM7659962	Public on Jan 08 2025	Jul 25 2023	Jan 08 2025	RNA	1	CCLP1 intrahepatic cholangiocarcinoma (iCCA) cell line	Homo sapiens	treatment: GD3S transfection	cell line: CCLP1	For the transfection of GD3 Synthase in HUCCT1 and CCLP1 cells, ST8SIA1 Lentiviral Vector (Human) (CMV) (pLenti-GIII-CMV, LV701751) (#45655062, Applied Biological Materials Inc.) and pLenti-III-Blank Vector (LV587, as a blank control, Applied Biological Materials Inc). Transfection was performed according to Applied Biological Materials Inc. instructions, and after lentivirus infection, CCA infec…	CCLP1 and HUCCT1 cells, from intrahepatic bile duct cancer tissue, were kind gift from Dr. AJ Demetris, University of Pittsburgh. Cell lines were cultured as described [Gentilini A, Caligiuri A, Raggi C, Rombouts K, Pinzani M, Lori G, et al. CXCR7 contributes to the aggressive phenotype of cholangiocarcinoma cells. Biochim Biophys Acta Mol Basis Dis 2019;1865:2246-2256.]	total RNA	RNA was extracted following standard procedures (miRNeasy Kit, Qiagen).	Cy3	mRNA from 100 ng of totRNA was amplified and labeled with Cy3 fluorescent.	9606	Hybridization was performed on Agilent Human Gene Expression v3 8x60K microarray.	Slides were washed and scanned using the Agilent Scanner version C (G2505C, Agilent Technologies).	CCLP1_GD3S_1	Images were analyzed using the Feature Extraction software v10.7.3.1 (Agilent Technologies). Raw data elaboration was carried out with Bioconductor (www.bioconductor.org), using The LIMMA (LInear Models for Microarray Analysis) R package. Background correction was performed with the normexp method with an offset of 50, and quantile was used for the between-array normalization. The empirical Bayes…	GPL21185	Paola,,Ostano	Fondazione Edo ed Elvo Tempia	via Malta 3	Biella	13900	Italy	ftp://ftp.ncbi.nlm.nih.gov/geo/samples/GSM7659nnn/GSM7659962/suppl/GSM7659962_US22502614_257236346378_S01_GE1_107_Sep09_2_3.txt.gz	58201
GSM7659963	Public on Jan 08 2025	Jul 25 2023	Jan 08 2025	RNA	1	CCLP1 intrahepatic cholangiocarcinoma (iCCA) cell line	Homo sapiens	treatment: GD3S transfection	cell line: CCLP1	For the transfection of GD3 Synthase in HUCCT1 and CCLP1 cells, ST8SIA1 Lentiviral Vector (Human) (CMV) (pLenti-GIII-CMV, LV701751) (#45655062, Applied Biological Materials Inc.) and pLenti-III-Blank Vector (LV587, as a blank control, Applied Biological Materials Inc). Transfection was performed according to Applied Biological Materials Inc. instructions, and after lentivirus infection, CCA infec…	CCLP1 and HUCCT1 cells, from intrahepatic bile duct cancer tissue, were kind gift from Dr. AJ Demetris, University of Pittsburgh. Cell lines were cultured as described [Gentilini A, Caligiuri A, Raggi C, Rombouts K, Pinzani M, Lori G, et al. CXCR7 contributes to the aggressive phenotype of cholangiocarcinoma cells. Biochim Biophys Acta Mol Basis Dis 2019;1865:2246-2256.]	total RNA	RNA was extracted following standard procedures (miRNeasy Kit, Qiagen).	Cy3	mRNA from 100 ng of totRNA was amplified and labeled with Cy3 fluorescent.	9606	Hybridization was performed on Agilent Human Gene Expression v3 8x60K microarray.	Slides were washed and scanned using the Agilent Scanner version C (G2505C, Agilent Technologies).	CCLP1_GD3S_2	Images were analyzed using the Feature Extraction software v10.7.3.1 (Agilent Technologies). Raw data elaboration was carried out with Bioconductor (www.bioconductor.org), using The LIMMA (LInear Models for Microarray Analysis) R package. Background correction was performed with the normexp method with an offset of 50, and quantile was used for the between-array normalization. The empirical Bayes…	GPL21185	Paola,,Ostano	Fondazione Edo ed Elvo Tempia	via Malta 3	Biella	13900	Italy	ftp://ftp.ncbi.nlm.nih.gov/geo/samples/GSM7659nnn/GSM7659963/suppl/GSM7659963_US22502614_257236346378_S01_GE1_107_Sep09_2_4.txt.gz	58201
GSM7659958	Public on Jan 08 2025	Jul 25 2023	Jan 08 2025	RNA	1	HUCCT1 intrahepatic cholangiocarcinoma (iCCA) cell line	Homo sapiens	treatment: not transfected	cell line: HUCCT1	For the transfection of GD3 Synthase in HUCCT1 and CCLP1 cells, ST8SIA1 Lentiviral Vector (Human) (CMV) (pLenti-GIII-CMV, LV701751) (#45655062, Applied Biological Materials Inc.) and pLenti-III-Blank Vector (LV587, as a blank control, Applied Biological Materials Inc). Transfection was performed according to Applied Biological Materials Inc. instructions, and after lentivirus infection, CCA infec…	CCLP1 and HUCCT1 cells, from intrahepatic bile duct cancer tissue, were kind gift from Dr. AJ Demetris, University of Pittsburgh. Cell lines were cultured as described [Gentilini A, Caligiuri A, Raggi C, Rombouts K, Pinzani M, Lori G, et al. CXCR7 contributes to the aggressive phenotype of cholangiocarcinoma cells. Biochim Biophys Acta Mol Basis Dis 2019;1865:2246-2256.]	total RNA	RNA was extracted following standard procedures (miRNeasy Kit, Qiagen).	Cy3	mRNA from 100 ng of totRNA was amplified and labeled with Cy3 fluorescent.	9606	Hybridization was performed on Agilent Human Gene Expression v3 8x60K microarray.	Slides were washed and scanned using the Agilent Scanner version C (G2505C, Agilent Technologies).	HUCCT_LENTI_1	Images were analyzed using the Feature Extraction software v10.7.3.1 (Agilent Technologies). Raw data elaboration was carried out with Bioconductor (www.bioconductor.org), using The LIMMA (LInear Models for Microarray Analysis) R package. Background correction was performed with the normexp method with an offset of 50, and quantile was used for the between-array normalization. The empirical Bayes…	GPL21185	Paola,,Ostano	Fondazione Edo ed Elvo Tempia	via Malta 3	Biella	13900	Italy	ftp://ftp.ncbi.nlm.nih.gov/geo/samples/GSM7659nnn/GSM7659958/suppl/GSM7659958_US22502614_257236346378_S01_GE1_107_Sep09_1_3.txt.gz	58201
GSM7659959	Public on Jan 08 2025	Jul 25 2023	Jan 08 2025	RNA	1	HUCCT1 intrahepatic cholangiocarcinoma (iCCA) cell line	Homo sapiens	treatment: not transfected	cell line: HUCCT1	For the transfection of GD3 Synthase in HUCCT1 and CCLP1 cells, ST8SIA1 Lentiviral Vector (Human) (CMV) (pLenti-GIII-CMV, LV701751) (#45655062, Applied Biological Materials Inc.) and pLenti-III-Blank Vector (LV587, as a blank control, Applied Biological Materials Inc). Transfection was performed according to Applied Biological Materials Inc. instructions, and after lentivirus infection, CCA infec…	CCLP1 and HUCCT1 cells, from intrahepatic bile duct cancer tissue, were kind gift from Dr. AJ Demetris, University of Pittsburgh. Cell lines were cultured as described [Gentilini A, Caligiuri A, Raggi C, Rombouts K, Pinzani M, Lori G, et al. CXCR7 contributes to the aggressive phenotype of cholangiocarcinoma cells. Biochim Biophys Acta Mol Basis Dis 2019;1865:2246-2256.]	total RNA	RNA was extracted following standard procedures (miRNeasy Kit, Qiagen).	Cy3	mRNA from 100 ng of totRNA was amplified and labeled with Cy3 fluorescent.	9606	Hybridization was performed on Agilent Human Gene Expression v3 8x60K microarray.	Slides were washed and scanned using the Agilent Scanner version C (G2505C, Agilent Technologies).	HUCCT_LENTI_2	Images were analyzed using the Feature Extraction software v10.7.3.1 (Agilent Technologies). Raw data elaboration was carried out with Bioconductor (www.bioconductor.org), using The LIMMA (LInear Models for Microarray Analysis) R package. Background correction was performed with the normexp method with an offset of 50, and quantile was used for the between-array normalization. The empirical Bayes…	GPL21185	Paola,,Ostano	Fondazione Edo ed Elvo Tempia	via Malta 3	Biella	13900	Italy	ftp://ftp.ncbi.nlm.nih.gov/geo/samples/GSM7659nnn/GSM7659959/suppl/GSM7659959_US22502614_257236346378_S01_GE1_107_Sep09_1_4.txt.gz	58201
GSM7659960	Public on Jan 08 2025	Jul 25 2023	Jan 08 2025	RNA	1	CCLP1 intrahepatic cholangiocarcinoma (iCCA) cell line	Homo sapiens	treatment: not transfected	cell line: CCLP1	For the transfection of GD3 Synthase in HUCCT1 and CCLP1 cells, ST8SIA1 Lentiviral Vector (Human) (CMV) (pLenti-GIII-CMV, LV701751) (#45655062, Applied Biological Materials Inc.) and pLenti-III-Blank Vector (LV587, as a blank control, Applied Biological Materials Inc). Transfection was performed according to Applied Biological Materials Inc. instructions, and after lentivirus infection, CCA infec…	CCLP1 and HUCCT1 cells, from intrahepatic bile duct cancer tissue, were kind gift from Dr. AJ Demetris, University of Pittsburgh. Cell lines were cultured as described [Gentilini A, Caligiuri A, Raggi C, Rombouts K, Pinzani M, Lori G, et al. CXCR7 contributes to the aggressive phenotype of cholangiocarcinoma cells. Biochim Biophys Acta Mol Basis Dis 2019;1865:2246-2256.]	total RNA	RNA was extracted following standard procedures (miRNeasy Kit, Qiagen).	Cy3	mRNA from 100 ng of totRNA was amplified and labeled with Cy3 fluorescent.	9606	Hybridization was performed on Agilent Human Gene Expression v3 8x60K microarray.	Slides were washed and scanned using the Agilent Scanner version C (G2505C, Agilent Technologies).	CCLP1_LENTI_1	Images were analyzed using the Feature Extraction software v10.7.3.1 (Agilent Technologies). Raw data elaboration was carried out with Bioconductor (www.bioconductor.org), using The LIMMA (LInear Models for Microarray Analysis) R package. Background correction was performed with the normexp method with an offset of 50, and quantile was used for the between-array normalization. The empirical Bayes…	GPL21185	Paola,,Ostano	Fondazione Edo ed Elvo Tempia	via Malta 3	Biella	13900	Italy	ftp://ftp.ncbi.nlm.nih.gov/geo/samples/GSM7659nnn/GSM7659960/suppl/GSM7659960_US22502614_257236346378_S01_GE1_107_Sep09_2_1.txt.gz	58201
GSM7659961	Public on Jan 08 2025	Jul 25 2023	Jan 08 2025	RNA	1	CCLP1 intrahepatic cholangiocarcinoma (iCCA) cell line	Homo sapiens	treatment: not transfected	cell line: CCLP1	For the transfection of GD3 Synthase in HUCCT1 and CCLP1 cells, ST8SIA1 Lentiviral Vector (Human) (CMV) (pLenti-GIII-CMV, LV701751) (#45655062, Applied Biological Materials Inc.) and pLenti-III-Blank Vector (LV587, as a blank control, Applied Biological Materials Inc). Transfection was performed according to Applied Biological Materials Inc. instructions, and after lentivirus infection, CCA infec…	CCLP1 and HUCCT1 cells, from intrahepatic bile duct cancer tissue, were kind gift from Dr. AJ Demetris, University of Pittsburgh. Cell lines were cultured as described [Gentilini A, Caligiuri A, Raggi C, Rombouts K, Pinzani M, Lori G, et al. CXCR7 contributes to the aggressive phenotype of cholangiocarcinoma cells. Biochim Biophys Acta Mol Basis Dis 2019;1865:2246-2256.]	total RNA	RNA was extracted following standard procedures (miRNeasy Kit, Qiagen).	Cy3	mRNA from 100 ng of totRNA was amplified and labeled with Cy3 fluorescent.	9606	Hybridization was performed on Agilent Human Gene Expression v3 8x60K microarray.	Slides were washed and scanned using the Agilent Scanner version C (G2505C, Agilent Technologies).	CCLP1_LENTI_2	Images were analyzed using the Feature Extraction software v10.7.3.1 (Agilent Technologies). Raw data elaboration was carried out with Bioconductor (www.bioconductor.org), using The LIMMA (LInear Models for Microarray Analysis) R package. Background correction was performed with the normexp method with an offset of 50, and quantile was used for the between-array normalization. The empirical Bayes…	GPL21185	Paola,,Ostano	Fondazione Edo ed Elvo Tempia	via Malta 3	Biella	13900	Italy	ftp://ftp.ncbi.nlm.nih.gov/geo/samples/GSM7659nnn/GSM7659961/suppl/GSM7659961_US22502614_257236346378_S01_GE1_107_Sep09_2_2.txt.gz	58201
