# Supplementary material for: Identification and verification of the key genes involved in gallbladder cancer
Source: Front Immunol. 2025 Sep 4;16:1643366. doi: 10.3389/fimmu.2025.1643366 (PMC12443716; doi:10.3389/fimmu.2025.1643366)
Supplement: Supplementary file 3 [file Table2.xls]

## Sheet: Sheet1
!Sample_geo_accession	!Sample_status	!Sample_submission_date	!Sample_last_update_date	!Sample_type	!Sample_channel_count	!Sample_source_name_ch1	!Sample_organism_ch1	!Type	!Sample_characteristics_ch1	!Sample_treatment_protocol_ch1	!Sample_molecule_ch1	!Sample_extract_protocol_ch1	!Sample_label_ch1	!Sample_label_protocol_ch1	!Sample_taxid_ch1	!Sample_hyb_protocol	!Sample_scan_protocol	!Sample_description	!Sample_data_processing	!Sample_platform_id	!Sample_contact_name	!Sample_contact_department	!Sample_contact_institute	!Sample_contact_address	!Sample_contact_city	!Sample_contact_state	!Sample_contact_zip/postal_code	!Sample_contact_country	!Sample_supplementary_file	!Sample_data_row_count
GSM8073418	Public on Feb 06 2025	Feb 09 2024	Feb 06 2025	RNA	1	tissue sample	Homo sapiens	disease state: Control	gender: male	Tissue samples were collected during surgery	total RNA	RNA extraction was done using mirVana microRNA isolation kit (Ambion).	Cy3	The protocol of one-color micro-array-based gene expression (Agilent technologies; SurePrint G3 Human Gene Expression 8x60K v2 Microarray) was followed as per manufacturer’s recommendations	9606	The protocol of one-color micro-array-based gene expression (Agilent technologies; SurePrint G3 Human Gene Expression 8x60K v2 Microarray) was followed as per manufacturer’s recommendations	Hybridized arrays were scanned with Agilent’s G2505B microarray scanner system	Gene expression	hisat2 and stringtie	GPL17077	Pramod,Kumar,Garg	Gastroenterology	AIIMS, New Delhi	Ansari Nagar	New Delhi	Delhi	110029	India	ftp://ftp.ncbi.nlm.nih.gov/geo/samples/GSM8073nnn/GSM8073418/suppl/GSM8073418_SG14484452_253949437638_S001_GE1_1200_Jun14_1_1.txt.gz	50739
GSM8073419	Public on Feb 06 2025	Feb 09 2024	Feb 06 2025	RNA	1	tissue sample	Homo sapiens	disease state: Control	gender: female	Tissue samples were collected during surgery	total RNA	RNA extraction was done using mirVana microRNA isolation kit (Ambion).	Cy3	The protocol of one-color micro-array-based gene expression (Agilent technologies; SurePrint G3 Human Gene Expression 8x60K v2 Microarray) was followed as per manufacturer’s recommendations	9606	The protocol of one-color micro-array-based gene expression (Agilent technologies; SurePrint G3 Human Gene Expression 8x60K v2 Microarray) was followed as per manufacturer’s recommendations	Hybridized arrays were scanned with Agilent’s G2505B microarray scanner system	Gene expression	hisat2 and stringtie	GPL17077	Pramod,Kumar,Garg	Gastroenterology	AIIMS, New Delhi	Ansari Nagar	New Delhi	Delhi	110029	India	ftp://ftp.ncbi.nlm.nih.gov/geo/samples/GSM8073nnn/GSM8073419/suppl/GSM8073419_SG14484452_253949437638_S001_GE1_1200_Jun14_1_3.txt.gz	50739
GSM8073420	Public on Feb 06 2025	Feb 09 2024	Feb 06 2025	RNA	1	tissue sample	Homo sapiens	disease state: Control	gender: female	Tissue samples were collected during surgery	total RNA	RNA extraction was done using mirVana microRNA isolation kit (Ambion).	Cy3	The protocol of one-color micro-array-based gene expression (Agilent technologies; SurePrint G3 Human Gene Expression 8x60K v2 Microarray) was followed as per manufacturer’s recommendations	9606	The protocol of one-color micro-array-based gene expression (Agilent technologies; SurePrint G3 Human Gene Expression 8x60K v2 Microarray) was followed as per manufacturer’s recommendations	Hybridized arrays were scanned with Agilent’s G2505B microarray scanner system	Gene expression	hisat2 and stringtie	GPL17077	Pramod,Kumar,Garg	Gastroenterology	AIIMS, New Delhi	Ansari Nagar	New Delhi	Delhi	110029	India	ftp://ftp.ncbi.nlm.nih.gov/geo/samples/GSM8073nnn/GSM8073420/suppl/GSM8073420_SG14484452_253949437638_S001_GE1_1200_Jun14_2_1.txt.gz	50739
GSM8073421	Public on Feb 06 2025	Feb 09 2024	Feb 06 2025	RNA	1	tissue sample	Homo sapiens	disease state: Control	gender: female	Tissue samples were collected during surgery	total RNA	RNA extraction was done using mirVana microRNA isolation kit (Ambion).	Cy3	The protocol of one-color micro-array-based gene expression (Agilent technologies; SurePrint G3 Human Gene Expression 8x60K v2 Microarray) was followed as per manufacturer’s recommendations	9606	The protocol of one-color micro-array-based gene expression (Agilent technologies; SurePrint G3 Human Gene Expression 8x60K v2 Microarray) was followed as per manufacturer’s recommendations	Hybridized arrays were scanned with Agilent’s G2505B microarray scanner system	Gene expression	hisat2 and stringtie	GPL17077	Pramod,Kumar,Garg	Gastroenterology	AIIMS, New Delhi	Ansari Nagar	New Delhi	Delhi	110029	India	ftp://ftp.ncbi.nlm.nih.gov/geo/samples/GSM8073nnn/GSM8073421/suppl/GSM8073421_SG14484452_253949437638_S001_GE1_1200_Jun14_2_2.txt.gz	50739
GSM8073422	Public on Feb 06 2025	Feb 09 2024	Feb 06 2025	RNA	1	tissue sample	Homo sapiens	disease state: Control	gender: female	Tissue samples were collected during surgery	total RNA	RNA extraction was done using mirVana microRNA isolation kit (Ambion).	Cy3	The protocol of one-color micro-array-based gene expression (Agilent technologies; SurePrint G3 Human Gene Expression 8x60K v2 Microarray) was followed as per manufacturer’s recommendations	9606	The protocol of one-color micro-array-based gene expression (Agilent technologies; SurePrint G3 Human Gene Expression 8x60K v2 Microarray) was followed as per manufacturer’s recommendations	Hybridized arrays were scanned with Agilent’s G2505B microarray scanner system	Gene expression	hisat2 and stringtie	GPL17077	Pramod,Kumar,Garg	Gastroenterology	AIIMS, New Delhi	Ansari Nagar	New Delhi	Delhi	110029	India	ftp://ftp.ncbi.nlm.nih.gov/geo/samples/GSM8073nnn/GSM8073422/suppl/GSM8073422_SG14484452_253949437638_S001_GE1_1200_Jun14_2_3.txt.gz	50739
GSM8073423	Public on Feb 06 2025	Feb 09 2024	Feb 06 2025	RNA	1	tissue sample	Homo sapiens	disease state: Control	gender: female	Tissue samples were collected during surgery	total RNA	RNA extraction was done using mirVana microRNA isolation kit (Ambion).	Cy3	The protocol of one-color micro-array-based gene expression (Agilent technologies; SurePrint G3 Human Gene Expression 8x60K v2 Microarray) was followed as per manufacturer’s recommendations	9606	The protocol of one-color micro-array-based gene expression (Agilent technologies; SurePrint G3 Human Gene Expression 8x60K v2 Microarray) was followed as per manufacturer’s recommendations	Hybridized arrays were scanned with Agilent’s G2505B microarray scanner system	Gene expression	hisat2 and stringtie	GPL17077	Pramod,Kumar,Garg	Gastroenterology	AIIMS, New Delhi	Ansari Nagar	New Delhi	Delhi	110029	India	ftp://ftp.ncbi.nlm.nih.gov/geo/samples/GSM8073nnn/GSM8073423/suppl/GSM8073423_SG17044571_253949446623_S001_GE1_1200_Jun14_1_1.txt.gz	50739
GSM8073424	Public on Feb 06 2025	Feb 09 2024	Feb 06 2025	RNA	1	tissue sample	Homo sapiens	disease state: Control	gender: female	Tissue samples were collected during surgery	total RNA	RNA extraction was done using mirVana microRNA isolation kit (Ambion).	Cy3	The protocol of one-color micro-array-based gene expression (Agilent technologies; SurePrint G3 Human Gene Expression 8x60K v2 Microarray) was followed as per manufacturer’s recommendations	9606	The protocol of one-color micro-array-based gene expression (Agilent technologies; SurePrint G3 Human Gene Expression 8x60K v2 Microarray) was followed as per manufacturer’s recommendations	Hybridized arrays were scanned with Agilent’s G2505B microarray scanner system	Gene expression	hisat2 and stringtie	GPL17077	Pramod,Kumar,Garg	Gastroenterology	AIIMS, New Delhi	Ansari Nagar	New Delhi	Delhi	110029	India	ftp://ftp.ncbi.nlm.nih.gov/geo/samples/GSM8073nnn/GSM8073424/suppl/GSM8073424_SG17044571_253949446623_S001_GE1_1200_Jun14_1_2.txt.gz	50739
GSM8073425	Public on Feb 06 2025	Feb 09 2024	Feb 06 2025	RNA	1	tissue sample	Homo sapiens	disease state: Control	gender: female	Tissue samples were collected during surgery	total RNA	RNA extraction was done using mirVana microRNA isolation kit (Ambion).	Cy3	The protocol of one-color micro-array-based gene expression (Agilent technologies; SurePrint G3 Human Gene Expression 8x60K v2 Microarray) was followed as per manufacturer’s recommendations	9606	The protocol of one-color micro-array-based gene expression (Agilent technologies; SurePrint G3 Human Gene Expression 8x60K v2 Microarray) was followed as per manufacturer’s recommendations	Hybridized arrays were scanned with Agilent’s G2505B microarray scanner system	Gene expression	hisat2 and stringtie	GPL17077	Pramod,Kumar,Garg	Gastroenterology	AIIMS, New Delhi	Ansari Nagar	New Delhi	Delhi	110029	India	ftp://ftp.ncbi.nlm.nih.gov/geo/samples/GSM8073nnn/GSM8073425/suppl/GSM8073425_SG17044571_253949446623_S001_GE1_1200_Jun14_1_3.txt.gz	50739
GSM8073426	Public on Feb 06 2025	Feb 09 2024	Feb 06 2025	RNA	1	tissue sample	Homo sapiens	disease state: Control	gender: male	Tissue samples were collected during surgery	total RNA	RNA extraction was done using mirVana microRNA isolation kit (Ambion).	Cy3	The protocol of one-color micro-array-based gene expression (Agilent technologies; SurePrint G3 Human Gene Expression 8x60K v2 Microarray) was followed as per manufacturer’s recommendations	9606	The protocol of one-color micro-array-based gene expression (Agilent technologies; SurePrint G3 Human Gene Expression 8x60K v2 Microarray) was followed as per manufacturer’s recommendations	Hybridized arrays were scanned with Agilent’s G2505B microarray scanner system	Gene expression	hisat2 and stringtie	GPL17077	Pramod,Kumar,Garg	Gastroenterology	AIIMS, New Delhi	Ansari Nagar	New Delhi	Delhi	110029	India	ftp://ftp.ncbi.nlm.nih.gov/geo/samples/GSM8073nnn/GSM8073426/suppl/GSM8073426_SG17044571_253949446623_S001_GE1_1200_Jun14_1_4.txt.gz	50739
GSM8073427	Public on Feb 06 2025	Feb 09 2024	Feb 06 2025	RNA	1	tissue sample	Homo sapiens	disease state: Control	gender: female	Tissue samples were collected during surgery	total RNA	RNA extraction was done using mirVana microRNA isolation kit (Ambion).	Cy3	The protocol of one-color micro-array-based gene expression (Agilent technologies; SurePrint G3 Human Gene Expression 8x60K v2 Microarray) was followed as per manufacturer’s recommendations	9606	The protocol of one-color micro-array-based gene expression (Agilent technologies; SurePrint G3 Human Gene Expression 8x60K v2 Microarray) was followed as per manufacturer’s recommendations	Hybridized arrays were scanned with Agilent’s G2505B microarray scanner system	Gene expression	hisat2 and stringtie	GPL17077	Pramod,Kumar,Garg	Gastroenterology	AIIMS, New Delhi	Ansari Nagar	New Delhi	Delhi	110029	India	ftp://ftp.ncbi.nlm.nih.gov/geo/samples/GSM8073nnn/GSM8073427/suppl/GSM8073427_SG14484452_253949446770_S001_GE1_1200_Jun14_1_4.txt.gz	50739
GSM8073428	Public on Feb 06 2025	Feb 09 2024	Feb 06 2025	RNA	1	tissue sample	Homo sapiens	disease state: Control	gender: female	Tissue samples were collected during surgery	total RNA	RNA extraction was done using mirVana microRNA isolation kit (Ambion).	Cy3	The protocol of one-color micro-array-based gene expression (Agilent technologies; SurePrint G3 Human Gene Expression 8x60K v2 Microarray) was followed as per manufacturer’s recommendations	9606	The protocol of one-color micro-array-based gene expression (Agilent technologies; SurePrint G3 Human Gene Expression 8x60K v2 Microarray) was followed as per manufacturer’s recommendations	Hybridized arrays were scanned with Agilent’s G2505B microarray scanner system	Gene expression	hisat2 and stringtie	GPL17077	Pramod,Kumar,Garg	Gastroenterology	AIIMS, New Delhi	Ansari Nagar	New Delhi	Delhi	110029	India	ftp://ftp.ncbi.nlm.nih.gov/geo/samples/GSM8073nnn/GSM8073428/suppl/GSM8073428_SG17044571_253949448228_S001_GE1_1200_Jun14_2_3.txt.gz	50739
GSM8073429	Public on Feb 06 2025	Feb 09 2024	Feb 06 2025	RNA	1	tissue sample	Homo sapiens	disease state: Control	gender: female	Tissue samples were collected during surgery	total RNA	RNA extraction was done using mirVana microRNA isolation kit (Ambion).	Cy3	The protocol of one-color micro-array-based gene expression (Agilent technologies; SurePrint G3 Human Gene Expression 8x60K v2 Microarray) was followed as per manufacturer’s recommendations	9606	The protocol of one-color micro-array-based gene expression (Agilent technologies; SurePrint G3 Human Gene Expression 8x60K v2 Microarray) was followed as per manufacturer’s recommendations	Hybridized arrays were scanned with Agilent’s G2505B microarray scanner system	Gene expression	hisat2 and stringtie	GPL17077	Pramod,Kumar,Garg	Gastroenterology	AIIMS, New Delhi	Ansari Nagar	New Delhi	Delhi	110029	India	ftp://ftp.ncbi.nlm.nih.gov/geo/samples/GSM8073nnn/GSM8073429/suppl/GSM8073429_SG15294485_253949444600_S001_GE1_1200_Jun14_1_1.txt.gz	50739
GSM8073430	Public on Feb 06 2025	Feb 09 2024	Feb 06 2025	RNA	1	tissue sample	Homo sapiens	disease state: Control	gender: male	Tissue samples were collected during surgery	total RNA	RNA extraction was done using mirVana microRNA isolation kit (Ambion).	Cy3	The protocol of one-color micro-array-based gene expression (Agilent technologies; SurePrint G3 Human Gene Expression 8x60K v2 Microarray) was followed as per manufacturer’s recommendations	9606	The protocol of one-color micro-array-based gene expression (Agilent technologies; SurePrint G3 Human Gene Expression 8x60K v2 Microarray) was followed as per manufacturer’s recommendations	Hybridized arrays were scanned with Agilent’s G2505B microarray scanner system	Gene expression	hisat2 and stringtie	GPL17077	Pramod,Kumar,Garg	Gastroenterology	AIIMS, New Delhi	Ansari Nagar	New Delhi	Delhi	110029	India	ftp://ftp.ncbi.nlm.nih.gov/geo/samples/GSM8073nnn/GSM8073430/suppl/GSM8073430_SG15294485_253949444600_S001_GE1_1200_Jun14_1_2.txt.gz	50739
GSM8073431	Public on Feb 06 2025	Feb 09 2024	Feb 06 2025	RNA	1	tissue sample	Homo sapiens	disease state: Control	gender: female	Tissue samples were collected during surgery	total RNA	RNA extraction was done using mirVana microRNA isolation kit (Ambion).	Cy3	The protocol of one-color micro-array-based gene expression (Agilent technologies; SurePrint G3 Human Gene Expression 8x60K v2 Microarray) was followed as per manufacturer’s recommendations	9606	The protocol of one-color micro-array-based gene expression (Agilent technologies; SurePrint G3 Human Gene Expression 8x60K v2 Microarray) was followed as per manufacturer’s recommendations	Hybridized arrays were scanned with Agilent’s G2505B microarray scanner system	Gene expression	hisat2 and stringtie	GPL17077	Pramod,Kumar,Garg	Gastroenterology	AIIMS, New Delhi	Ansari Nagar	New Delhi	Delhi	110029	India	ftp://ftp.ncbi.nlm.nih.gov/geo/samples/GSM8073nnn/GSM8073431/suppl/GSM8073431_SG17044571_253949448228_S001_GE1_1200_Jun14_2_1.txt.gz	50739
GSM8073432	Public on Feb 06 2025	Feb 09 2024	Feb 06 2025	RNA	1	tissue sample	Homo sapiens	disease state: Control	gender: male	Tissue samples were collected during surgery	total RNA	RNA extraction was done using mirVana microRNA isolation kit (Ambion).	Cy3	The protocol of one-color micro-array-based gene expression (Agilent technologies; SurePrint G3 Human Gene Expression 8x60K v2 Microarray) was followed as per manufacturer’s recommendations	9606	The protocol of one-color micro-array-based gene expression (Agilent technologies; SurePrint G3 Human Gene Expression 8x60K v2 Microarray) was followed as per manufacturer’s recommendations	Hybridized arrays were scanned with Agilent’s G2505B microarray scanner system	Gene expression	hisat2 and stringtie	GPL17077	Pramod,Kumar,Garg	Gastroenterology	AIIMS, New Delhi	Ansari Nagar	New Delhi	Delhi	110029	India	ftp://ftp.ncbi.nlm.nih.gov/geo/samples/GSM8073nnn/GSM8073432/suppl/GSM8073432_SG14484452_253949437638_S001_GE1_1200_Jun14_2_4.txt.gz	50739
GSM8073433	Public on Feb 06 2025	Feb 09 2024	Feb 06 2025	RNA	1	tissue sample	Homo sapiens	disease state: Control	gender: female	Tissue samples were collected during surgery	total RNA	RNA extraction was done using mirVana microRNA isolation kit (Ambion).	Cy3	The protocol of one-color micro-array-based gene expression (Agilent technologies; SurePrint G3 Human Gene Expression 8x60K v2 Microarray) was followed as per manufacturer’s recommendations	9606	The protocol of one-color micro-array-based gene expression (Agilent technologies; SurePrint G3 Human Gene Expression 8x60K v2 Microarray) was followed as per manufacturer’s recommendations	Hybridized arrays were scanned with Agilent’s G2505B microarray scanner system	Gene expression	hisat2 and stringtie	GPL17077	Pramod,Kumar,Garg	Gastroenterology	AIIMS, New Delhi	Ansari Nagar	New Delhi	Delhi	110029	India	ftp://ftp.ncbi.nlm.nih.gov/geo/samples/GSM8073nnn/GSM8073433/suppl/GSM8073433_SG14484452_253949437638_S001_GE1_1200_Jun14_1_4.txt.gz	50739
GSM8073434	Public on Feb 06 2025	Feb 09 2024	Feb 06 2025	RNA	1	tissue sample	Homo sapiens	disease state: adenocarcinoma	gender: female	Tissue samples were collected during surgery	total RNA	RNA extraction was done using mirVana microRNA isolation kit (Ambion).	Cy3	The protocol of one-color micro-array-based gene expression (Agilent technologies; SurePrint G3 Human Gene Expression 8x60K v2 Microarray) was followed as per manufacturer’s recommendations	9606	The protocol of one-color micro-array-based gene expression (Agilent technologies; SurePrint G3 Human Gene Expression 8x60K v2 Microarray) was followed as per manufacturer’s recommendations	Hybridized arrays were scanned with Agilent’s G2505B microarray scanner system	Gene expression	hisat2 and stringtie	GPL17077	Pramod,Kumar,Garg	Gastroenterology	AIIMS, New Delhi	Ansari Nagar	New Delhi	Delhi	110029	India	ftp://ftp.ncbi.nlm.nih.gov/geo/samples/GSM8073nnn/GSM8073434/suppl/GSM8073434_SG15294485_253949444600_S001_GE1_1200_Jun14_1_3.txt.gz	50739
GSM8073435	Public on Feb 06 2025	Feb 09 2024	Feb 06 2025	RNA	1	tissue sample	Homo sapiens	disease state: adenocarcinoma	gender: male	Tissue samples were collected during surgery	total RNA	RNA extraction was done using mirVana microRNA isolation kit (Ambion).	Cy3	The protocol of one-color micro-array-based gene expression (Agilent technologies; SurePrint G3 Human Gene Expression 8x60K v2 Microarray) was followed as per manufacturer’s recommendations	9606	The protocol of one-color micro-array-based gene expression (Agilent technologies; SurePrint G3 Human Gene Expression 8x60K v2 Microarray) was followed as per manufacturer’s recommendations	Hybridized arrays were scanned with Agilent’s G2505B microarray scanner system	Gene expression	hisat2 and stringtie	GPL17077	Pramod,Kumar,Garg	Gastroenterology	AIIMS, New Delhi	Ansari Nagar	New Delhi	Delhi	110029	India	ftp://ftp.ncbi.nlm.nih.gov/geo/samples/GSM8073nnn/GSM8073435/suppl/GSM8073435_SG15294485_253949444600_S001_GE1_1200_Jun14_2_1.txt.gz	50739
GSM8073436	Public on Feb 06 2025	Feb 09 2024	Feb 06 2025	RNA	1	tissue sample	Homo sapiens	disease state: adenocarcinoma	gender: female	Tissue samples were collected during surgery	total RNA	RNA extraction was done using mirVana microRNA isolation kit (Ambion).	Cy3	The protocol of one-color micro-array-based gene expression (Agilent technologies; SurePrint G3 Human Gene Expression 8x60K v2 Microarray) was followed as per manufacturer’s recommendations	9606	The protocol of one-color micro-array-based gene expression (Agilent technologies; SurePrint G3 Human Gene Expression 8x60K v2 Microarray) was followed as per manufacturer’s recommendations	Hybridized arrays were scanned with Agilent’s G2505B microarray scanner system	Gene expression	hisat2 and stringtie	GPL17077	Pramod,Kumar,Garg	Gastroenterology	AIIMS, New Delhi	Ansari Nagar	New Delhi	Delhi	110029	India	ftp://ftp.ncbi.nlm.nih.gov/geo/samples/GSM8073nnn/GSM8073436/suppl/GSM8073436_SG15294485_253949444600_S001_GE1_1200_Jun14_2_2.txt.gz	50739
GSM8073437	Public on Feb 06 2025	Feb 09 2024	Feb 06 2025	RNA	1	tissue sample	Homo sapiens	disease state: adenocarcinoma	gender: male	Tissue samples were collected during surgery	total RNA	RNA extraction was done using mirVana microRNA isolation kit (Ambion).	Cy3	The protocol of one-color micro-array-based gene expression (Agilent technologies; SurePrint G3 Human Gene Expression 8x60K v2 Microarray) was followed as per manufacturer’s recommendations	9606	The protocol of one-color micro-array-based gene expression (Agilent technologies; SurePrint G3 Human Gene Expression 8x60K v2 Microarray) was followed as per manufacturer’s recommendations	Hybridized arrays were scanned with Agilent’s G2505B microarray scanner system	Gene expression	hisat2 and stringtie	GPL17077	Pramod,Kumar,Garg	Gastroenterology	AIIMS, New Delhi	Ansari Nagar	New Delhi	Delhi	110029	India	ftp://ftp.ncbi.nlm.nih.gov/geo/samples/GSM8073nnn/GSM8073437/suppl/GSM8073437_SG15294485_253949444600_S001_GE1_1200_Jun14_2_3.txt.gz	50739
GSM8073438	Public on Feb 06 2025	Feb 09 2024	Feb 06 2025	RNA	1	tissue sample	Homo sapiens	disease state: adenocarcinoma	gender: female	Tissue samples were collected during surgery	total RNA	RNA extraction was done using mirVana microRNA isolation kit (Ambion).	Cy3	The protocol of one-color micro-array-based gene expression (Agilent technologies; SurePrint G3 Human Gene Expression 8x60K v2 Microarray) was followed as per manufacturer’s recommendations	9606	The protocol of one-color micro-array-based gene expression (Agilent technologies; SurePrint G3 Human Gene Expression 8x60K v2 Microarray) was followed as per manufacturer’s recommendations	Hybridized arrays were scanned with Agilent’s G2505B microarray scanner system	Gene expression	hisat2 and stringtie	GPL17077	Pramod,Kumar,Garg	Gastroenterology	AIIMS, New Delhi	Ansari Nagar	New Delhi	Delhi	110029	India	ftp://ftp.ncbi.nlm.nih.gov/geo/samples/GSM8073nnn/GSM8073438/suppl/GSM8073438_SG15294485_253949444600_S001_GE1_1200_Jun14_2_4.txt.gz	50739
GSM8073439	Public on Feb 06 2025	Feb 09 2024	Feb 06 2025	RNA	1	tissue sample	Homo sapiens	disease state: adenocarcinoma	gender: female	Tissue samples were collected during surgery	total RNA	RNA extraction was done using mirVana microRNA isolation kit (Ambion).	Cy3	The protocol of one-color micro-array-based gene expression (Agilent technologies; SurePrint G3 Human Gene Expression 8x60K v2 Microarray) was followed as per manufacturer’s recommendations	9606	The protocol of one-color micro-array-based gene expression (Agilent technologies; SurePrint G3 Human Gene Expression 8x60K v2 Microarray) was followed as per manufacturer’s recommendations	Hybridized arrays were scanned with Agilent’s G2505B microarray scanner system	Gene expression	hisat2 and stringtie	GPL17077	Pramod,Kumar,Garg	Gastroenterology	AIIMS, New Delhi	Ansari Nagar	New Delhi	Delhi	110029	India	ftp://ftp.ncbi.nlm.nih.gov/geo/samples/GSM8073nnn/GSM8073439/suppl/GSM8073439_SG17044571_253949446623_S001_GE1_1200_Jun14_2_2.txt.gz	50739
GSM8073440	Public on Feb 06 2025	Feb 09 2024	Feb 06 2025	RNA	1	tissue sample	Homo sapiens	disease state: adenocarcinoma	gender: female	Tissue samples were collected during surgery	total RNA	RNA extraction was done using mirVana microRNA isolation kit (Ambion).	Cy3	The protocol of one-color micro-array-based gene expression (Agilent technologies; SurePrint G3 Human Gene Expression 8x60K v2 Microarray) was followed as per manufacturer’s recommendations	9606	The protocol of one-color micro-array-based gene expression (Agilent technologies; SurePrint G3 Human Gene Expression 8x60K v2 Microarray) was followed as per manufacturer’s recommendations	Hybridized arrays were scanned with Agilent’s G2505B microarray scanner system	Gene expression	hisat2 and stringtie	GPL17077	Pramod,Kumar,Garg	Gastroenterology	AIIMS, New Delhi	Ansari Nagar	New Delhi	Delhi	110029	India	ftp://ftp.ncbi.nlm.nih.gov/geo/samples/GSM8073nnn/GSM8073440/suppl/GSM8073440_SG17044571_253949446623_S001_GE1_1200_Jun14_2_4.txt.gz	50739
GSM8073441	Public on Feb 06 2025	Feb 09 2024	Feb 06 2025	RNA	1	tissue sample	Homo sapiens	disease state: adenocarcinoma	gender: female	Tissue samples were collected during surgery	total RNA	RNA extraction was done using mirVana microRNA isolation kit (Ambion).	Cy3	The protocol of one-color micro-array-based gene expression (Agilent technologies; SurePrint G3 Human Gene Expression 8x60K v2 Microarray) was followed as per manufacturer’s recommendations	9606	The protocol of one-color micro-array-based gene expression (Agilent technologies; SurePrint G3 Human Gene Expression 8x60K v2 Microarray) was followed as per manufacturer’s recommendations	Hybridized arrays were scanned with Agilent’s G2505B microarray scanner system	Gene expression	hisat2 and stringtie	GPL17077	Pramod,Kumar,Garg	Gastroenterology	AIIMS, New Delhi	Ansari Nagar	New Delhi	Delhi	110029	India	ftp://ftp.ncbi.nlm.nih.gov/geo/samples/GSM8073nnn/GSM8073441/suppl/GSM8073441_SG14484452_253949446770_S001_GE1_1200_Jun14_1_1.txt.gz	50739
GSM8073442	Public on Feb 06 2025	Feb 09 2024	Feb 06 2025	RNA	1	tissue sample	Homo sapiens	disease state: adenocarcinoma	gender: male	Tissue samples were collected during surgery	total RNA	RNA extraction was done using mirVana microRNA isolation kit (Ambion).	Cy3	The protocol of one-color micro-array-based gene expression (Agilent technologies; SurePrint G3 Human Gene Expression 8x60K v2 Microarray) was followed as per manufacturer’s recommendations	9606	The protocol of one-color micro-array-based gene expression (Agilent technologies; SurePrint G3 Human Gene Expression 8x60K v2 Microarray) was followed as per manufacturer’s recommendations	Hybridized arrays were scanned with Agilent’s G2505B microarray scanner system	Gene expression	hisat2 and stringtie	GPL17077	Pramod,Kumar,Garg	Gastroenterology	AIIMS, New Delhi	Ansari Nagar	New Delhi	Delhi	110029	India	ftp://ftp.ncbi.nlm.nih.gov/geo/samples/GSM8073nnn/GSM8073442/suppl/GSM8073442_SG14484452_253949446770_S001_GE1_1200_Jun14_1_2.txt.gz	50739
GSM8073443	Public on Feb 06 2025	Feb 09 2024	Feb 06 2025	RNA	1	tissue sample	Homo sapiens	disease state: adenocarcinoma	gender: female	Tissue samples were collected during surgery	total RNA	RNA extraction was done using mirVana microRNA isolation kit (Ambion).	Cy3	The protocol of one-color micro-array-based gene expression (Agilent technologies; SurePrint G3 Human Gene Expression 8x60K v2 Microarray) was followed as per manufacturer’s recommendations	9606	The protocol of one-color micro-array-based gene expression (Agilent technologies; SurePrint G3 Human Gene Expression 8x60K v2 Microarray) was followed as per manufacturer’s recommendations	Hybridized arrays were scanned with Agilent’s G2505B microarray scanner system	Gene expression	hisat2 and stringtie	GPL17077	Pramod,Kumar,Garg	Gastroenterology	AIIMS, New Delhi	Ansari Nagar	New Delhi	Delhi	110029	India	ftp://ftp.ncbi.nlm.nih.gov/geo/samples/GSM8073nnn/GSM8073443/suppl/GSM8073443_SG14484452_253949446770_S001_GE1_1200_Jun14_2_1.txt.gz	50739
GSM8073444	Public on Feb 06 2025	Feb 09 2024	Feb 06 2025	RNA	1	tissue sample	Homo sapiens	disease state: adenocarcinoma	gender: female	Tissue samples were collected during surgery	total RNA	RNA extraction was done using mirVana microRNA isolation kit (Ambion).	Cy3	The protocol of one-color micro-array-based gene expression (Agilent technologies; SurePrint G3 Human Gene Expression 8x60K v2 Microarray) was followed as per manufacturer’s recommendations	9606	The protocol of one-color micro-array-based gene expression (Agilent technologies; SurePrint G3 Human Gene Expression 8x60K v2 Microarray) was followed as per manufacturer’s recommendations	Hybridized arrays were scanned with Agilent’s G2505B microarray scanner system	Gene expression	hisat2 and stringtie	GPL17077	Pramod,Kumar,Garg	Gastroenterology	AIIMS, New Delhi	Ansari Nagar	New Delhi	Delhi	110029	India	ftp://ftp.ncbi.nlm.nih.gov/geo/samples/GSM8073nnn/GSM8073444/suppl/GSM8073444_SG14484452_253949446770_S001_GE1_1200_Jun14_2_2.txt.gz	50739
GSM8073445	Public on Feb 06 2025	Feb 09 2024	Feb 06 2025	RNA	1	tissue sample	Homo sapiens	disease state: adenocarcinoma	gender: female	Tissue samples were collected during surgery	total RNA	RNA extraction was done using mirVana microRNA isolation kit (Ambion).	Cy3	The protocol of one-color micro-array-based gene expression (Agilent technologies; SurePrint G3 Human Gene Expression 8x60K v2 Microarray) was followed as per manufacturer’s recommendations	9606	The protocol of one-color micro-array-based gene expression (Agilent technologies; SurePrint G3 Human Gene Expression 8x60K v2 Microarray) was followed as per manufacturer’s recommendations	Hybridized arrays were scanned with Agilent’s G2505B microarray scanner system	Gene expression	hisat2 and stringtie	GPL17077	Pramod,Kumar,Garg	Gastroenterology	AIIMS, New Delhi	Ansari Nagar	New Delhi	Delhi	110029	India	ftp://ftp.ncbi.nlm.nih.gov/geo/samples/GSM8073nnn/GSM8073445/suppl/GSM8073445_SG14484452_253949446770_S001_GE1_1200_Jun14_2_3.txt.gz	50739
GSM8073446	Public on Feb 06 2025	Feb 09 2024	Feb 06 2025	RNA	1	tissue sample	Homo sapiens	disease state: adenocarcinoma	gender: female	Tissue samples were collected during surgery	total RNA	RNA extraction was done using mirVana microRNA isolation kit (Ambion).	Cy3	The protocol of one-color micro-array-based gene expression (Agilent technologies; SurePrint G3 Human Gene Expression 8x60K v2 Microarray) was followed as per manufacturer’s recommendations	9606	The protocol of one-color micro-array-based gene expression (Agilent technologies; SurePrint G3 Human Gene Expression 8x60K v2 Microarray) was followed as per manufacturer’s recommendations	Hybridized arrays were scanned with Agilent’s G2505B microarray scanner system	Gene expression	hisat2 and stringtie	GPL17077	Pramod,Kumar,Garg	Gastroenterology	AIIMS, New Delhi	Ansari Nagar	New Delhi	Delhi	110029	India	ftp://ftp.ncbi.nlm.nih.gov/geo/samples/GSM8073nnn/GSM8073446/suppl/GSM8073446_SG17044571_253949448228_S001_GE1_1200_Jun14_1_1.txt.gz	50739
GSM8073447	Public on Feb 06 2025	Feb 09 2024	Feb 06 2025	RNA	1	tissue sample	Homo sapiens	disease state: adenocarcinoma	gender: female	Tissue samples were collected during surgery	total RNA	RNA extraction was done using mirVana microRNA isolation kit (Ambion).	Cy3	The protocol of one-color micro-array-based gene expression (Agilent technologies; SurePrint G3 Human Gene Expression 8x60K v2 Microarray) was followed as per manufacturer’s recommendations	9606	The protocol of one-color micro-array-based gene expression (Agilent technologies; SurePrint G3 Human Gene Expression 8x60K v2 Microarray) was followed as per manufacturer’s recommendations	Hybridized arrays were scanned with Agilent’s G2505B microarray scanner system	Gene expression	hisat2 and stringtie	GPL17077	Pramod,Kumar,Garg	Gastroenterology	AIIMS, New Delhi	Ansari Nagar	New Delhi	Delhi	110029	India	ftp://ftp.ncbi.nlm.nih.gov/geo/samples/GSM8073nnn/GSM8073447/suppl/GSM8073447_SG17044571_253949448228_S001_GE1_1200_Jun14_1_2.txt.gz	50739
GSM8073448	Public on Feb 06 2025	Feb 09 2024	Feb 06 2025	RNA	1	tissue sample	Homo sapiens	disease state: adenocarcinoma	gender: female	Tissue samples were collected during surgery	total RNA	RNA extraction was done using mirVana microRNA isolation kit (Ambion).	Cy3	The protocol of one-color micro-array-based gene expression (Agilent technologies; SurePrint G3 Human Gene Expression 8x60K v2 Microarray) was followed as per manufacturer’s recommendations	9606	The protocol of one-color micro-array-based gene expression (Agilent technologies; SurePrint G3 Human Gene Expression 8x60K v2 Microarray) was followed as per manufacturer’s recommendations	Hybridized arrays were scanned with Agilent’s G2505B microarray scanner system	Gene expression	hisat2 and stringtie	GPL17077	Pramod,Kumar,Garg	Gastroenterology	AIIMS, New Delhi	Ansari Nagar	New Delhi	Delhi	110029	India	ftp://ftp.ncbi.nlm.nih.gov/geo/samples/GSM8073nnn/GSM8073448/suppl/GSM8073448_SG17044571_253949448228_S001_GE1_1200_Jun14_1_3.txt.gz	50739
GSM8073449	Public on Feb 06 2025	Feb 09 2024	Feb 06 2025	RNA	1	tissue sample	Homo sapiens	disease state: adenocarcinoma	gender: female	Tissue samples were collected during surgery	total RNA	RNA extraction was done using mirVana microRNA isolation kit (Ambion).	Cy3	The protocol of one-color micro-array-based gene expression (Agilent technologies; SurePrint G3 Human Gene Expression 8x60K v2 Microarray) was followed as per manufacturer’s recommendations	9606	The protocol of one-color micro-array-based gene expression (Agilent technologies; SurePrint G3 Human Gene Expression 8x60K v2 Microarray) was followed as per manufacturer’s recommendations	Hybridized arrays were scanned with Agilent’s G2505B microarray scanner system	Gene expression	hisat2 and stringtie	GPL17077	Pramod,Kumar,Garg	Gastroenterology	AIIMS, New Delhi	Ansari Nagar	New Delhi	Delhi	110029	India	ftp://ftp.ncbi.nlm.nih.gov/geo/samples/GSM8073nnn/GSM8073449/suppl/GSM8073449_SG17044571_253949448228_S001_GE1_1200_Jun14_2_2.txt.gz	50739
