# Supplementary material for: Identification and verification of the key genes involved in gallbladder cancer
Source: Front Immunol. 2025 Sep 4;16:1643366. doi: 10.3389/fimmu.2025.1643366 (PMC12443716; doi:10.3389/fimmu.2025.1643366)
Supplement: Supplementary file 4 [file Table3.xls]

id	logFC	AveExpr	t	P.Value	adj.P.Val	B
SNCB	1.33081185	7.380723775	6.4309078148558	1.14139669629502e-07	0.00139783848422401	7.28936589765057
C9orf62	1.52880634999999	10.030695525	5.67750830374237	1.31628215576139e-06	0.00507182566017582	5.1288753566213
HCN2	1.0055828	8.24929845	5.60140421303684	1.68435238738166e-06	0.00507182566017582	4.91014031479213
TPSG1	1.43996165	12.650918375	5.4755535658887	2.53092845416883e-06	0.00592743443966341	4.54863367568688
TMEM163	-1.3775598	6.48682625	-5.13908678579393	7.48211806113268e-06	0.014294641518666	3.58501554650601
FAM150B	-1.79128674999999	7.089139275	-5.09363914911895	8.65583822322851e-06	0.014294641518666	3.4553586842226
PLCG2	-1.02187395	8.999947825	-4.95023240070344	1.36901966044917e-05	0.0145424609776756	3.04732964732584
CDC42EP5	1.26415435	12.760576475	4.93565805578141	1.43413449654403e-05	0.0145424609776756	3.00596564896454
BHLHE23	1.54181675	8.487830125	4.87928122567856	1.7161264998488e-05	0.0157271801581796	2.84616087681059
HIST2H2AB	1.32926405	10.390937225	4.84760416595497	1.89792624337673e-05	0.0162272916198858	2.75651630158715
EN2	1.14362865	11.076843575	4.83830018399404	1.95484797359564e-05	0.0162272916198858	2.73020742546972
KRTAP19-8	1.16642065	6.670839625	4.81423901729691	2.10998715178364e-05	0.0162272916198858	2.66221504503539
GPR64	-1.21851935	6.252015725	-4.80682196161832	2.16021575425248e-05	0.0162272916198858	2.64126926391862
RNF112	-1.0801472	7.8455874	-4.79642458152745	2.23261911460616e-05	0.0162272916198858	2.61191789412791
SLCO4C1	-1.19463685	6.130172725	-4.783671665169	2.32470153197112e-05	0.0163333529636291	2.57593446961122
TNN	-1.0882345	6.59836505	-4.67303189064991	3.29785756692737e-05	0.0191823896808225	2.26461168549481
CTNND2	-2.15763505	7.769223925	-4.66967127962664	3.33297884975364e-05	0.0191823896808225	2.25518074122484
TMEM35	-1.05009905	6.638111625	-4.66642570462622	3.36724745322343e-05	0.0191823896808225	2.24607410466951
BEX5	-2.02127045	8.294831275	-4.59702794891266	4.18886029362436e-05	0.0212624600243922	2.05171162584852
PCDHB14	-1.01147135	7.485505625	-4.50317894064845	5.62062465457208e-05	0.0252067077593767	1.79002469685994
RAI2	-1.1122123	9.4351635	-4.45683368948506	6.49527090690932e-05	0.026844572583497	1.6613237455216
SSTR3	1.2712228	7.27090075	4.40661634204873	7.5939251251777e-05	0.0293906790049833	1.52228913677341
CYS1	-1.68137865	9.013094375	-4.40316118598549	7.67588479889254e-05	0.0293906790049833	1.51273954774469
FOXP4	1.0676511	9.28105225	4.34193920314951	9.28049830115495e-05	0.0321076231993406	1.34389659146086
BCO2	-1.41284775	7.370232475	-4.31880045768203	9.96889169019775e-05	0.0321076231993406	1.28026825198303
TMEM95	1.29741135	7.248489925	4.26119506028179	0.000119070754486713	0.0341562750020231	1.12232283448849
HIST1H2AD	1.42122915	11.424840475	4.25601613822938	0.000120983779900529	0.0341562750020231	1.10815608209212
DEPDC1B	-1.6726467	7.9106285	-4.23121665604425	0.000130568733295495	0.0350424994634239	1.04039557375645
FXYD2	-2.3098566	8.4931439	-4.22930235008351	0.000131338716083618	0.0350424994634239	1.03517043190568
RTN1	-1.01087175	6.615208625	-4.21590181893426	0.000136854359741291	0.0360577024328367	0.998615231908509
ETV1	-1.1330425	7.11545115	-4.18336683028352	0.000151204136334898	0.0370590789031043	0.910024617469428
SLC24A3	-1.5210143	9.7707001	-4.15766855783214	0.00016356719532648	0.0383074371454616	0.840214708168799
HIST1H2BG	1.0278878	8.33153905	4.1039432345468	0.000192682261221262	0.0414978026666039	0.694753176703641
LCE1D	1.41342515	12.879522925	4.10393645549087	0.000192686235920574	0.0414978026666039	0.694734864629772
KCNJ16	-2.14336525	7.173940175	-4.08638619925428	0.000203248700536351	0.0424165951475762	0.647363269079785
CX3CR1	-1.400763	8.3286285	-4.07153205012518	0.000212627449261886	0.0425134703418074	0.607326376939399
NPY	-1.34076565	6.777756325	-4.07100798833504	0.00021296591812952	0.0425134703418074	0.605914824433651
C1QTNF7	-1.04287455	6.734250925	-4.0586585759668	0.000221095430649662	0.0431504582151258	0.572671122831911
HHEX	-1.2781338	8.1934225	-4.03022745637287	0.000240976395458044	0.0461754587587695	0.496278585161372
DIXDC1	-1.18095735	9.549545025	-4.02359763014562	0.000245856701933781	0.0466861942645067	0.478493482790562
KCNS1	-1.299882	6.2886136	-4.01837257667998	0.000249770546810463	0.047005924872062	0.464484563393039
HLF	-1.55432425	7.948964475	-4.00426144833613	0.00026064576958461	0.0477729698374296	0.42668552305879
HIST1H2BB	1.1730543	9.055968	3.95901427109133	0.000298711837067257	0.0495767567063279	0.305827304926567
