# Supplementary material for: Identification and verification of the key genes involved in gallbladder cancer
Source: Front Immunol. 2025 Sep 4;16:1643366. doi: 10.3389/fimmu.2025.1643366 (PMC12443716; doi:10.3389/fimmu.2025.1643366)
Supplement: Supplementary file 5 [file Table4.xls]

ONTOLOGY	ID	Description	GeneRatio	BgRatio	RichFactor	FoldEnrichment	zScore	pvalue	p.adjust	qvalue	geneID	Count
BP	GO:0071805	potassium ion transmembrane transport	5/32	217/18888	0.0230414746543779	13.6002304147465	7.69052979299713	2.98923794933311e-05	0.0135071552415268	0.0111505400916375	HCN2/FXYD2/SLC24A3/KCNJ16/KCNS1	5
BP	GO:0006813	potassium ion transport	5/32	241/18888	0.020746887966805	12.2458506224066	7.23815769951467	4.93074044805742e-05	0.0135071552415268	0.0111505400916375	HCN2/FXYD2/SLC24A3/KCNJ16/KCNS1	5
BP	GO:1990573	potassium ion import across plasma membrane	3/32	46/18888	0.0652173913043478	38.4945652173913	10.4885495106664	6.38133318497329e-05	0.0135071552415268	0.0111505400916375	HCN2/FXYD2/KCNJ16	3
BP	GO:0016055	Wnt signaling pathway	6/32	466/18888	0.0128755364806867	7.59978540772532	5.94273108751397	0.000114733436016666	0.0149168928701816	0.0123143185235813	PLCG2/TNN/CTNND2/DEPDC1B/HHEX/DIXDC1	6
BP	GO:0198738	cell-cell signaling by wnt	6/32	468/18888	0.0128205128205128	7.56730769230769	5.92648476823881	0.000117455849371508	0.0149168928701816	0.0123143185235813	PLCG2/TNN/CTNND2/DEPDC1B/HHEX/DIXDC1	6
BP	GO:0030111	regulation of Wnt signaling pathway	5/32	342/18888	0.0146198830409357	8.62938596491228	5.86555627660406	0.000254623085525329	0.026947609884764	0.0222460169458972	TNN/CTNND2/DEPDC1B/HHEX/DIXDC1	5
BP	GO:0007252	I-kappaB phosphorylation	2/32	16/18888	0.125	73.78125	11.9978169643432	0.000328780224412598	0.0295452407582534	0.0243904349732452	PLCG2/CX3CR1	2
BP	GO:1990403	embryonic brain development	2/32	17/18888	0.117647058823529	69.4411764705882	11.6299049200089	0.000372223505615791	0.0295452407582534	0.0243904349732452	EN2/RNF112	2
BP	GO:0002281	macrophage activation involved in immune response	2/32	19/18888	0.105263157894737	62.1315789473684	10.9824609057235	0.000467027029612485	0.0329513515337698	0.0272022761107623	PLCG2/CX3CR1	2
BP	GO:0061760	antifungal innate immune response	2/32	23/18888	0.0869565217391304	51.3260869565217	9.9485633890519	0.000688064234057655	0.0436920788626611	0.0360690514274434	PLCG2/CX3CR1	2
BP	GO:0098659	inorganic cation import across plasma membrane	3/32	126/18888	0.0238095238095238	14.0535714285714	6.05629123369627	0.00124816494868611	0.0660487285346397	0.054525100389972	HCN2/FXYD2/KCNJ16	3
BP	GO:0099587	inorganic ion import across plasma membrane	3/32	126/18888	0.0238095238095238	14.0535714285714	6.05629123369627	0.00124816494868611	0.0660487285346397	0.054525100389972	HCN2/FXYD2/KCNJ16	3
BP	GO:0030177	positive regulation of Wnt signaling pathway	3/32	146/18888	0.0205479452054795	12.1284246575342	5.56075608216542	0.00190411153908225	0.0930085251782483	0.0767811778512518	DEPDC1B/HHEX/DIXDC1	3
BP	GO:0060070	canonical Wnt signaling pathway	4/32	323/18888	0.0123839009287926	7.30959752321981	4.71180312947874	0.00206867421988556	0.0938291521162381	0.0774586286844369	TNN/CTNND2/HHEX/DIXDC1	4
BP	GO:0043524	negative regulation of neuron apoptotic process	3/32	162/18888	0.0185185185185185	10.9305555555556	5.22926002517546	0.00255921628933628	0.108340156248569	0.0894378745325942	SNCB/EN2/CX3CR1	3
BP	GO:0035725	sodium ion transmembrane transport	3/32	182/18888	0.0164835164835165	9.7293956043956	4.87484822878286	0.00355403837023879	0.135181388564086	0.111596073775242	HCN2/FXYD2/SLC24A3	3
BP	GO:0007187	G protein-coupled receptor signaling pathway, coupled to cyclic nucleotide second messenger	2/32	56/18888	0.0357142857142857	21.0803571428571	6.19938942412397	0.00404479745309862	0.135181388564086	0.111596073775242	SSTR3/NPY	2
BP	GO:0050832	defense response to fungus	2/32	56/18888	0.0357142857142857	21.0803571428571	6.19938942412397	0.00404479745309862	0.135181388564086	0.111596073775242	PLCG2/CX3CR1	2
BP	GO:1901016	regulation of potassium ion transmembrane transporter activity	2/32	56/18888	0.0357142857142857	21.0803571428571	6.19938942412397	0.00404479745309862	0.135181388564086	0.111596073775242	FXYD2/KCNS1	2
BP	GO:0098739	import across plasma membrane	3/32	203/18888	0.0147783251231527	8.72290640394089	4.55736627265943	0.00482289744244952	0.153126993797772	0.126410680333677	HCN2/FXYD2/KCNJ16	3
BP	GO:0009620	response to fungus	2/32	67/18888	0.0298507462686567	17.6194029850746	5.61388054465201	0.00574025600606106	0.173574407802323	0.143290601053554	PLCG2/CX3CR1	2
BP	GO:0006814	sodium ion transport	3/32	244/18888	0.0122950819672131	7.25717213114754	4.05261327715408	0.00801178150806574	0.215678948560648	0.178049094708997	HCN2/FXYD2/SLC24A3	3
BP	GO:0043523	regulation of neuron apoptotic process	3/32	244/18888	0.0122950819672131	7.25717213114754	4.05261327715408	0.00801178150806574	0.215678948560648	0.178049094708997	SNCB/EN2/CX3CR1	3
BP	GO:0140115	export across plasma membrane	2/32	83/18888	0.0240963855421687	14.2228915662651	4.97348151815164	0.00868745391758879	0.215678948560648	0.178049094708997	TMEM163/FXYD2	2
BP	GO:0150076	neuroinflammatory response	2/32	83/18888	0.0240963855421687	14.2228915662651	4.97348151815164	0.00868745391758879	0.215678948560648	0.178049094708997	PLCG2/CX3CR1	2
BP	GO:0050808	synapse organization	4/32	493/18888	0.00811359026369168	4.78904665314402	3.51184395886189	0.00924233772395539	0.215678948560648	0.178049094708997	SNCB/CTNND2/PCDHB14/CX3CR1	4
BP	GO:1901379	regulation of potassium ion transmembrane transport	2/32	86/18888	0.0232558139534884	13.7267441860465	4.87299774792091	0.00930139787742197	0.215678948560648	0.178049094708997	FXYD2/KCNS1	2
BP	GO:0071277	cellular response to calcium ion	2/32	87/18888	0.0229885057471264	13.5689655172414	4.84061320176469	0.00951025284991833	0.215678948560648	0.178049094708997	PLCG2/LCE1D	2
BP	GO:0060828	regulation of canonical Wnt signaling pathway	3/32	268/18888	0.0111940298507463	6.60727611940298	3.80856345530832	0.0103407363289506	0.223215651468071	0.184270856910235	TNN/CTNND2/HHEX	3
BP	GO:0002275	myeloid cell activation involved in immune response	2/32	97/18888	0.0206185567010309	12.1701030927835	4.54359692350594	0.0117126437425439	0.223215651468071	0.184270856910235	PLCG2/CX3CR1	2
BP	GO:0007029	endoplasmic reticulum organization	2/32	100/18888	0.02	11.805	4.46289007620042	0.012413073229553	0.223215651468071	0.184270856910235	RNF112/RTN1	2
BP	GO:0043266	regulation of potassium ion transport	2/32	102/18888	0.0196078431372549	11.5735294117647	4.4109750281948	0.0128900320582335	0.223215651468071	0.184270856910235	FXYD2/KCNS1	2
BP	GO:0051402	neuron apoptotic process	3/32	292/18888	0.0102739726027397	6.06421232876712	3.59273560287651	0.0130261556308537	0.223215651468071	0.184270856910235	SNCB/EN2/CX3CR1	3
BP	GO:0042116	macrophage activation	2/32	110/18888	0.0181818181818182	10.7318181818182	4.21693936376983	0.0148767050787981	0.223215651468071	0.184270856910235	PLCG2/CX3CR1	2
BP	GO:0007218	neuropeptide signaling pathway	2/32	111/18888	0.018018018018018	10.6351351351351	4.19409140306066	0.0151337943199055	0.223215651468071	0.184270856910235	SSTR3/NPY	2
BP	GO:0008300	isoprenoid catabolic process	1/32	10/18888	0.1	59.025	7.5608191965642	0.0168173684058767	0.223215651468071	0.184270856910235	BCO2	1
BP	GO:0008343	adult feeding behavior	1/32	10/18888	0.1	59.025	7.5608191965642	0.0168173684058767	0.223215651468071	0.184270856910235	NPY	1
BP	GO:0032957	inositol trisphosphate metabolic process	1/32	10/18888	0.1	59.025	7.5608191965642	0.0168173684058767	0.223215651468071	0.184270856910235	PLCG2	1
BP	GO:1903010	regulation of bone development	1/32	10/18888	0.1	59.025	7.5608191965642	0.0168173684058767	0.223215651468071	0.184270856910235	TNN	1
BP	GO:0002887	negative regulation of myeloid leukocyte mediated immunity	1/32	11/18888	0.0909090909090909	53.6590909090909	7.19672497868714	0.018483956191183	0.223215651468071	0.184270856910235	CX3CR1	1
BP	GO:0010248	establishment or maintenance of transmembrane electrochemical gradient	1/32	11/18888	0.0909090909090909	53.6590909090909	7.19672497868714	0.018483956191183	0.223215651468071	0.184270856910235	FXYD2	1
BP	GO:0062111	zinc ion import into organelle	1/32	11/18888	0.0909090909090909	53.6590909090909	7.19672497868714	0.018483956191183	0.223215651468071	0.184270856910235	TMEM163	1
BP	GO:2001223	negative regulation of neuron migration	1/32	11/18888	0.0909090909090909	53.6590909090909	7.19672497868714	0.018483956191183	0.223215651468071	0.184270856910235	TNN	1
BP	GO:0021987	cerebral cortex development	2/32	127/18888	0.015748031496063	9.29527559055118	3.86399345664099	0.0195041074805799	0.223215651468071	0.184270856910235	NPY/DIXDC1	2
BP	GO:0002732	positive regulation of dendritic cell cytokine production	1/32	12/18888	0.0833333333333333	49.1875	6.87862650238627	0.0201478070892008	0.223215651468071	0.184270856910235	PLCG2	1
BP	GO:0010944	negative regulation of transcription by competitive promoter binding	1/32	12/18888	0.0833333333333333	49.1875	6.87862650238627	0.0201478070892008	0.223215651468071	0.184270856910235	HHEX	1
BP	GO:0030948	negative regulation of vascular endothelial growth factor receptor signaling pathway	1/32	12/18888	0.0833333333333333	49.1875	6.87862650238627	0.0201478070892008	0.223215651468071	0.184270856910235	HHEX	1
BP	GO:0034765	regulation of monoatomic ion transmembrane transport	3/32	349/18888	0.00859598853868195	5.07378223495702	3.16445603171709	0.0208790109070303	0.223215651468071	0.184270856910235	FXYD2/KCNJ16/KCNS1	3
BP	GO:0045765	regulation of angiogenesis	3/32	353/18888	0.0084985835694051	5.01628895184136	3.13796216305266	0.0215093080393376	0.223215651468071	0.184270856910235	TNN/CX3CR1/HHEX	3
BP	GO:0031272	regulation of pseudopodium assembly	1/32	13/18888	0.0769230769230769	45.4038461538462	6.59751642112988	0.0218089254497194	0.223215651468071	0.184270856910235	CDC42EP5	1
BP	GO:0031274	positive regulation of pseudopodium assembly	1/32	13/18888	0.0769230769230769	45.4038461538462	6.59751642112988	0.0218089254497194	0.223215651468071	0.184270856910235	CDC42EP5	1
BP	GO:0060100	positive regulation of phagocytosis, engulfment	1/32	13/18888	0.0769230769230769	45.4038461538462	6.59751642112988	0.0218089254497194	0.223215651468071	0.184270856910235	PLCG2	1
BP	GO:1903977	positive regulation of glial cell migration	1/32	13/18888	0.0769230769230769	45.4038461538462	6.59751642112988	0.0218089254497194	0.223215651468071	0.184270856910235	CX3CR1	1
BP	GO:1905155	positive regulation of membrane invagination	1/32	13/18888	0.0769230769230769	45.4038461538462	6.59751642112988	0.0218089254497194	0.223215651468071	0.184270856910235	PLCG2	1
BP	GO:1901342	regulation of vasculature development	3/32	362/18888	0.00828729281767956	4.89157458563536	3.07978577339489	0.0229657423586986	0.223215651468071	0.184270856910235	TNN/CX3CR1/HHEX	3
BP	GO:0007638	mechanosensory behavior	1/32	14/18888	0.0714285714285714	42.1607142857143	6.34668055609075	0.0234673156158441	0.223215651468071	0.184270856910235	ETV1	1
BP	GO:0032095	regulation of response to food	1/32	14/18888	0.0714285714285714	42.1607142857143	6.34668055609075	0.0234673156158441	0.223215651468071	0.184270856910235	NPY	1
BP	GO:0070593	dendrite self-avoidance	1/32	14/18888	0.0714285714285714	42.1607142857143	6.34668055609075	0.0234673156158441	0.223215651468071	0.184270856910235	TNN	1
BP	GO:0098883	synapse pruning	1/32	14/18888	0.0714285714285714	42.1607142857143	6.34668055609075	0.0234673156158441	0.223215651468071	0.184270856910235	CX3CR1	1
BP	GO:1900272	negative regulation of long-term synaptic potentiation	1/32	14/18888	0.0714285714285714	42.1607142857143	6.34668055609075	0.0234673156158441	0.223215651468071	0.184270856910235	CX3CR1	1
BP	GO:2000651	positive regulation of sodium ion transmembrane transporter activity	1/32	14/18888	0.0714285714285714	42.1607142857143	6.34668055609075	0.0234673156158441	0.223215651468071	0.184270856910235	FXYD2	1
BP	GO:0030007	intracellular potassium ion homeostasis	1/32	15/18888	0.0666666666666667	39.35	6.12099778613368	0.0251229819240084	0.223215651468071	0.184270856910235	FXYD2	1
BP	GO:0033689	negative regulation of osteoblast proliferation	1/32	15/18888	0.0666666666666667	39.35	6.12099778613368	0.0251229819240084	0.223215651468071	0.184270856910235	TNN	1
BP	GO:0036376	sodium ion export across plasma membrane	1/32	15/18888	0.0666666666666667	39.35	6.12099778613368	0.0251229819240084	0.223215651468071	0.184270856910235	FXYD2	1
BP	GO:0043252	sodium-independent organic anion transport	1/32	15/18888	0.0666666666666667	39.35	6.12099778613368	0.0251229819240084	0.223215651468071	0.184270856910235	SLCO4C1	1
BP	GO:0048934	peripheral nervous system neuron differentiation	1/32	15/18888	0.0666666666666667	39.35	6.12099778613368	0.0251229819240084	0.223215651468071	0.184270856910235	ETV1	1
BP	GO:0048935	peripheral nervous system neuron development	1/32	15/18888	0.0666666666666667	39.35	6.12099778613368	0.0251229819240084	0.223215651468071	0.184270856910235	ETV1	1
BP	GO:0060099	regulation of phagocytosis, engulfment	1/32	15/18888	0.0666666666666667	39.35	6.12099778613368	0.0251229819240084	0.223215651468071	0.184270856910235	PLCG2	1
BP	GO:1905153	regulation of membrane invagination	1/32	15/18888	0.0666666666666667	39.35	6.12099778613368	0.0251229819240084	0.223215651468071	0.184270856910235	PLCG2	1
BP	GO:0051592	response to calcium ion	2/32	146/18888	0.0136986301369863	8.08561643835616	3.54060758085867	0.0252954508642419	0.223215651468071	0.184270856910235	PLCG2/LCE1D	2
BP	GO:2000377	regulation of reactive oxygen species metabolic process	2/32	149/18888	0.0134228187919463	7.92281879194631	3.49489865871846	0.0262668742027966	0.223215651468071	0.184270856910235	PLCG2/BCO2	2
BP	GO:0031269	pseudopodium assembly	1/32	16/18888	0.0625	36.890625	5.91648466446896	0.0267759287039813	0.223215651468071	0.184270856910235	CDC42EP5	1
BP	GO:0030183	B cell differentiation	2/32	155/18888	0.0129032258064516	7.61612903225806	3.40720169895034	0.0282547690525642	0.223215651468071	0.184270856910235	PLCG2/HHEX	2
BP	GO:0002076	osteoblast development	1/32	17/18888	0.0588235294117647	34.7205882352941	5.72998968233357	0.0284261602788792	0.223215651468071	0.184270856910235	TNN	1
BP	GO:0002730	regulation of dendritic cell cytokine production	1/32	17/18888	0.0588235294117647	34.7205882352941	5.72998968233357	0.0284261602788792	0.223215651468071	0.184270856910235	PLCG2	1
BP	GO:0031268	pseudopodium organization	1/32	17/18888	0.0588235294117647	34.7205882352941	5.72998968233357	0.0284261602788792	0.223215651468071	0.184270856910235	CDC42EP5	1
BP	GO:0030902	hindbrain development	2/32	158/18888	0.0126582278481013	7.47151898734177	3.36509693536128	0.0292709064803956	0.223215651468071	0.184270856910235	EN2/SSTR3	2
BP	GO:0002371	dendritic cell cytokine production	1/32	18/18888	0.0555555555555556	32.7916666666667	5.55898232614244	0.0300736809651745	0.223215651468071	0.184270856910235	PLCG2	1
BP	GO:0042574	retinal metabolic process	1/32	18/18888	0.0555555555555556	32.7916666666667	5.55898232614244	0.0300736809651745	0.223215651468071	0.184270856910235	BCO2	1
BP	GO:0150078	positive regulation of neuroinflammatory response	1/32	18/18888	0.0555555555555556	32.7916666666667	5.55898232614244	0.0300736809651745	0.223215651468071	0.184270856910235	PLCG2	1
BP	GO:1902307	positive regulation of sodium ion transmembrane transport	1/32	18/18888	0.0555555555555556	32.7916666666667	5.55898232614244	0.0300736809651745	0.223215651468071	0.184270856910235	FXYD2	1
BP	GO:0030900	forebrain development	3/32	408/18888	0.00735294117647059	4.34007352941176	2.80974443857752	0.0312378165980587	0.223215651468071	0.184270856910235	SSTR3/NPY/DIXDC1	3
BP	GO:0033194	response to hydroperoxide	1/32	19/18888	0.0526315789473684	31.0657894736842	5.40140403994367	0.0317184950727057	0.223215651468071	0.184270856910235	RNF112	1
BP	GO:0070314	G1 to G0 transition	1/32	19/18888	0.0526315789473684	31.0657894736842	5.40140403994367	0.0317184950727057	0.223215651468071	0.184270856910235	RNF112	1
BP	GO:1902259	regulation of delayed rectifier potassium channel activity	1/32	19/18888	0.0526315789473684	31.0657894736842	5.40140403994367	0.0317184950727057	0.223215651468071	0.184270856910235	KCNS1	1
BP	GO:1903428	positive regulation of reactive oxygen species biosynthetic process	1/32	19/18888	0.0526315789473684	31.0657894736842	5.40140403994367	0.0317184950727057	0.223215651468071	0.184270856910235	PLCG2	1
BP	GO:0061351	neural precursor cell proliferation	2/32	167/18888	0.0119760479041916	7.0688622754491	3.24513441640575	0.0324060997302336	0.223215651468071	0.184270856910235	CX3CR1/DIXDC1	2
BP	GO:0032098	regulation of appetite	1/32	20/18888	0.05	29.5125	5.25556070581101	0.033360606904688	0.223215651468071	0.184270856910235	NPY	1
BP	GO:0071786	endoplasmic reticulum tubular network organization	1/32	20/18888	0.05	29.5125	5.25556070581101	0.033360606904688	0.223215651468071	0.184270856910235	RTN1	1
BP	GO:0090026	positive regulation of monocyte chemotaxis	1/32	20/18888	0.05	29.5125	5.25556070581101	0.033360606904688	0.223215651468071	0.184270856910235	CX3CR1	1
BP	GO:1900227	positive regulation of NLRP3 inflammasome complex assembly	1/32	20/18888	0.05	29.5125	5.25556070581101	0.033360606904688	0.223215651468071	0.184270856910235	PLCG2	1
BP	GO:0141087	positive regulation of inflammasome-mediated signaling pathway	1/32	21/18888	0.0476190476190476	28.1071428571429	5.12004362957324	0.035000020757722	0.223215651468071	0.184270856910235	PLCG2	1
BP	GO:1901018	positive regulation of potassium ion transmembrane transporter activity	1/32	21/18888	0.0476190476190476	28.1071428571429	5.12004362957324	0.035000020757722	0.223215651468071	0.184270856910235	FXYD2	1
BP	GO:1903975	regulation of glial cell migration	1/32	21/18888	0.0476190476190476	28.1071428571429	5.12004362957324	0.035000020757722	0.223215651468071	0.184270856910235	CX3CR1	1
BP	GO:0006883	intracellular sodium ion homeostasis	1/32	22/18888	0.0454545454545455	26.8295454545455	4.99367050940083	0.0366367409218052	0.223215651468071	0.184270856910235	FXYD2	1
BP	GO:0086012	membrane depolarization during cardiac muscle cell action potential	1/32	22/18888	0.0454545454545455	26.8295454545455	4.99367050940083	0.0366367409218052	0.223215651468071	0.184270856910235	HCN2	1
BP	GO:0002223	stimulatory C-type lectin receptor signaling pathway	1/32	23/18888	0.0434782608695652	25.6630434782609	4.87544067597381	0.0382707716803391	0.223215651468071	0.184270856910235	PLCG2	1
BP	GO:0045736	negative regulation of cyclin-dependent protein serine/threonine kinase activity	1/32	23/18888	0.0434782608695652	25.6630434782609	4.87544067597381	0.0382707716803391	0.223215651468071	0.184270856910235	HHEX	1
BP	GO:0048015	phosphatidylinositol-mediated signaling	1/32	23/18888	0.0434782608695652	25.6630434782609	4.87544067597381	0.0382707716803391	0.223215651468071	0.184270856910235	PLCG2	1
BP	GO:1904030	negative regulation of cyclin-dependent protein kinase activity	1/32	23/18888	0.0434782608695652	25.6630434782609	4.87544067597381	0.0382707716803391	0.223215651468071	0.184270856910235	HHEX	1
BP	GO:1990840	response to lectin	1/32	23/18888	0.0434782608695652	25.6630434782609	4.87544067597381	0.0382707716803391	0.223215651468071	0.184270856910235	PLCG2	1
BP	GO:1990858	cellular response to lectin	1/32	23/18888	0.0434782608695652	25.6630434782609	4.87544067597381	0.0382707716803391	0.223215651468071	0.184270856910235	PLCG2	1
BP	GO:0045766	positive regulation of angiogenesis	2/32	187/18888	0.0106951871657754	6.31283422459893	3.0077819421694	0.039820779654557	0.223215651468071	0.184270856910235	TNN/CX3CR1	2
BP	GO:0060907	positive regulation of macrophage cytokine production	1/32	24/18888	0.0416666666666667	24.59375	4.76450069737225	0.039902117310142	0.223215651468071	0.184270856910235	PLCG2	1
BP	GO:0032640	tumor necrosis factor production	2/32	189/18888	0.0105820105820106	6.24603174603175	2.98596230053785	0.0405948734507774	0.223215651468071	0.184270856910235	PLCG2/CX3CR1	2
BP	GO:0032680	regulation of tumor necrosis factor production	2/32	189/18888	0.0105820105820106	6.24603174603175	2.98596230053785	0.0405948734507774	0.223215651468071	0.184270856910235	PLCG2/CX3CR1	2
BP	GO:1904018	positive regulation of vasculature development	2/32	190/18888	0.0105263157894737	6.21315789473684	2.97517006887635	0.0409840789276017	0.223215651468071	0.184270856910235	TNN/CX3CR1	2
BP	GO:0021543	pallium development	2/32	191/18888	0.0104712041884817	6.18062827225131	2.96445488572609	0.0413747159280385	0.223215651468071	0.184270856910235	NPY/DIXDC1	2
BP	GO:0016973	poly(A)+ mRNA export from nucleus	1/32	25/18888	0.04	23.61	4.6601176261912	0.0415307820814563	0.223215651468071	0.184270856910235	HHEX	1
BP	GO:0038095	Fc-epsilon receptor signaling pathway	1/32	25/18888	0.04	23.61	4.6601176261912	0.0415307820814563	0.223215651468071	0.184270856910235	PLCG2	1
BP	GO:1905523	positive regulation of macrophage migration	1/32	25/18888	0.04	23.61	4.6601176261912	0.0415307820814563	0.223215651468071	0.184270856910235	CX3CR1	1
BP	GO:0071706	tumor necrosis factor superfamily cytokine production	2/32	194/18888	0.0103092783505155	6.08505154639175	2.93276186181247	0.0425551598482075	0.223215651468071	0.184270856910235	PLCG2/CX3CR1	2
BP	GO:1903555	regulation of tumor necrosis factor superfamily cytokine production	2/32	194/18888	0.0103092783505155	6.08505154639175	2.93276186181247	0.0425551598482075	0.223215651468071	0.184270856910235	PLCG2/CX3CR1	2
BP	GO:0051260	protein homooligomerization	2/32	195/18888	0.0102564102564103	6.05384615384615	2.92234519424982	0.0429514667896665	0.223215651468071	0.184270856910235	RNF112/KCNS1	2
BP	GO:0001911	negative regulation of leukocyte mediated cytotoxicity	1/32	26/18888	0.0384615384615385	22.7019230769231	4.56165795959491	0.0431567702579602	0.223215651468071	0.184270856910235	CX3CR1	1
BP	GO:0002092	positive regulation of receptor internalization	1/32	26/18888	0.0384615384615385	22.7019230769231	4.56165795959491	0.0431567702579602	0.223215651468071	0.184270856910235	PLCG2	1
BP	GO:0032958	inositol phosphate biosynthetic process	1/32	26/18888	0.0384615384615385	22.7019230769231	4.56165795959491	0.0431567702579602	0.223215651468071	0.184270856910235	PLCG2	1
BP	GO:0098719	sodium ion import across plasma membrane	1/32	26/18888	0.0384615384615385	22.7019230769231	4.56165795959491	0.0431567702579602	0.223215651468071	0.184270856910235	HCN2	1
BP	GO:0045664	regulation of neuron differentiation	2/32	196/18888	0.0102040816326531	6.02295918367347	2.91200082164749	0.0433491772473127	0.223215651468071	0.184270856910235	RNF112/DIXDC1	2
BP	GO:0031334	positive regulation of protein-containing complex assembly	2/32	197/18888	0.0101522842639594	5.99238578680203	2.90172784333789	0.0437482856611347	0.223215651468071	0.184270856910235	PLCG2/CDC42EP5	2
BP	GO:0043269	regulation of monoatomic ion transport	3/32	470/18888	0.00638297872340425	3.76755319148936	2.50296839523871	0.0445608351234541	0.223215651468071	0.184270856910235	FXYD2/KCNJ16/KCNS1	3
BP	GO:0021846	cell proliferation in forebrain	1/32	27/18888	0.037037037037037	21.8611111111111	4.4685709240814	0.0447800860967761	0.223215651468071	0.184270856910235	DIXDC1	1
BP	GO:0048745	smooth muscle tissue development	1/32	27/18888	0.037037037037037	21.8611111111111	4.4685709240814	0.0447800860967761	0.223215651468071	0.184270856910235	TNN	1
BP	GO:0150146	cell junction disassembly	1/32	27/18888	0.037037037037037	21.8611111111111	4.4685709240814	0.0447800860967761	0.223215651468071	0.184270856910235	CX3CR1	1
BP	GO:0071248	cellular response to metal ion	2/32	200/18888	0.01	5.9025	2.87132850238912	0.0449539432457446	0.223215651468071	0.184270856910235	PLCG2/LCE1D	2
BP	GO:0032104	regulation of response to extracellular stimulus	1/32	28/18888	0.0357142857142857	21.0803571428571	4.38037507199614	0.0464007338484809	0.223215651468071	0.184270856910235	NPY	1
BP	GO:0032107	regulation of response to nutrient levels	1/32	28/18888	0.0357142857142857	21.0803571428571	4.38037507199614	0.0464007338484809	0.223215651468071	0.184270856910235	NPY	1
BP	GO:0060575	intestinal epithelial cell differentiation	1/32	28/18888	0.0357142857142857	21.0803571428571	4.38037507199614	0.0464007338484809	0.223215651468071	0.184270856910235	NPY	1
BP	GO:0071577	zinc ion transmembrane transport	1/32	28/18888	0.0357142857142857	21.0803571428571	4.38037507199614	0.0464007338484809	0.223215651468071	0.184270856910235	TMEM163	1
BP	GO:0086010	membrane depolarization during action potential	1/32	28/18888	0.0357142857142857	21.0803571428571	4.38037507199614	0.0464007338484809	0.223215651468071	0.184270856910235	HCN2	1
BP	GO:0090025	regulation of monocyte chemotaxis	1/32	28/18888	0.0357142857142857	21.0803571428571	4.38037507199614	0.0464007338484809	0.223215651468071	0.184270856910235	CX3CR1	1
BP	GO:1903672	positive regulation of sprouting angiogenesis	1/32	28/18888	0.0357142857142857	21.0803571428571	4.38037507199614	0.0464007338484809	0.223215651468071	0.184270856910235	TNN	1
BP	GO:0006829	zinc ion transport	1/32	29/18888	0.0344827586206897	20.3534482758621	4.2966474411194	0.0480187177571152	0.224205042468883	0.185087627268137	TMEM163	1
BP	GO:0007342	fusion of sperm to egg plasma membrane involved in single fertilization	1/32	29/18888	0.0344827586206897	20.3534482758621	4.2966474411194	0.0480187177571152	0.224205042468883	0.185087627268137	TMEM95	1
BP	GO:0031342	negative regulation of cell killing	1/32	29/18888	0.0344827586206897	20.3534482758621	4.2966474411194	0.0480187177571152	0.224205042468883	0.185087627268137	CX3CR1	1
BP	GO:1902430	negative regulation of amyloid-beta formation	1/32	29/18888	0.0344827586206897	20.3534482758621	4.2966474411194	0.0480187177571152	0.224205042468883	0.185087627268137	RTN1	1
BP	GO:0034762	regulation of transmembrane transport	3/32	489/18888	0.00613496932515337	3.62116564417178	2.41926521698572	0.0491335526949478	0.227735809936437	0.188002376043673	FXYD2/KCNJ16/KCNS1	3
CC	GO:0043025	neuronal cell body	6/34	488/19894	0.0122950819672131	7.19406943105111	5.7321552509588	0.000158480953006638	0.0122030333815111	0.0090083910130089	SNCB/RNF112/TNN/CTNND2/RTN1/CX3CR1	6
CC	GO:0008076	voltage-gated potassium channel complex	3/34	89/19894	0.0337078651685393	19.7230667547918	7.32461063873197	0.000468460047565485	0.0169022342986781	0.012477384171273	HCN2/KCNJ16/KCNS1	3
CC	GO:0034705	potassium channel complex	3/34	100/19894	0.03	17.5535294117647	6.86631620616684	0.000658528609039406	0.0169022342986781	0.012477384171273	HCN2/KCNJ16/KCNS1	3
CC	GO:0034703	cation channel complex	3/34	204/19894	0.0147058823529412	8.60467128027682	4.51723463523973	0.00503133084877718	0.0902120302851301	0.0665953470320851	HCN2/KCNJ16/KCNS1	3
CC	GO:1902495	transmembrane transporter complex	4/34	444/19894	0.00900900900900901	5.27133015368309	3.76612561746548	0.00668426726668035	0.0902120302851301	0.0665953470320851	HCN2/FXYD2/KCNJ16/KCNS1	4
CC	GO:0060170	ciliary membrane	2/34	77/19894	0.025974025974026	15.1978609625668	5.16475000259309	0.00765632392990617	0.0902120302851301	0.0665953470320851	SSTR3/CYS1	2
CC	GO:1990351	transporter complex	4/34	471/19894	0.00849256900212314	4.96915199200699	3.60703209000499	0.00820109366228456	0.0902120302851301	0.0665953470320851	HCN2/FXYD2/KCNJ16/KCNS1	4
CC	GO:0043679	axon terminus	2/34	112/19894	0.0178571428571429	10.4485294117647	4.14894912638243	0.0156709349800119	0.1072133044357	0.0791458433291567	SNCB/TNN	2
CC	GO:0014069	postsynaptic density	3/34	313/19894	0.00958466453674121	5.60815636158617	3.40002350760328	0.016102569076646	0.1072133044357	0.0791458433291567	RNF112/CTNND2/RTN1	3
CC	GO:0032279	asymmetric synapse	3/34	329/19894	0.00911854103343465	5.33541927409262	3.28087062131784	0.0183669819936328	0.1072133044357	0.0791458433291567	RNF112/CTNND2/RTN1	3
CC	GO:0044306	neuron projection terminus	2/34	128/19894	0.015625	9.14246323529412	3.8238546289128	0.0201464512393198	0.1072133044357	0.0791458433291567	SNCB/TNN	2
CC	GO:0099572	postsynaptic specialization	3/34	341/19894	0.00879765395894428	5.14766258409522	3.19649394455704	0.0201764991145442	0.1072133044357	0.0791458433291567	RNF112/CTNND2/RTN1	3
CC	GO:0005890	sodium:potassium-exchanging ATPase complex	1/34	12/19894	0.0833333333333333	48.7598039215686	6.84735904881971	0.0203225784619001	0.1072133044357	0.0791458433291567	FXYD2	1
CC	GO:0034702	monoatomic ion channel complex	3/34	344/19894	0.00872093023255814	5.10277017783858	3.17601838849884	0.0206438254371408	0.1072133044357	0.0791458433291567	HCN2/KCNJ16/KCNS1	3
CC	GO:0031253	cell projection membrane	3/34	354/19894	0.00847457627118644	4.95862412761715	3.1094501336811	0.0222448464530184	0.1072133044357	0.0791458433291567	PLCG2/SSTR3/CYS1	3
CC	GO:0098984	neuron to neuron synapse	3/34	360/19894	0.00833333333333333	4.87598039215686	3.07069871903816	0.0232374428163817	0.1072133044357	0.0791458433291567	RNF112/CTNND2/RTN1	3
CC	GO:0097524	sperm plasma membrane	1/34	14/19894	0.0714285714285714	41.7941176470588	6.31761781393096	0.0236704698104793	0.1072133044357	0.0791458433291567	TMEM95	1
CC	GO:0043204	perikaryon	2/34	151/19894	0.0132450331125828	7.74990261005064	3.44492193906683	0.0273956487375732	0.116195006785949	0.0857762182698732	RNF112/CTNND2	2
CC	GO:0098637	protein complex involved in cell-matrix adhesion	1/34	17/19894	0.0588235294117647	34.4186851211073	5.70345970887895	0.0286714951809484	0.116195006785949	0.0857762182698732	TNN	1
CC	GO:0090533	cation-transporting ATPase complex	1/34	19/19894	0.0526315789473684	30.7956656346749	5.37621095601318	0.031991689719529	0.123168005420187	0.0909237497291878	FXYD2	1
CC	GO:0098533	ATPase dependent transmembrane transport complex	1/34	25/19894	0.04	23.4047058823529	4.63789833328454	0.0418863166289416	0.146602108201296	0.108223019041285	FXYD2	1
CC	GO:0098992	neuronal dense core vesicle	1/34	25/19894	0.04	23.4047058823529	4.63789833328454	0.0418863166289416	0.146602108201296	0.108223019041285	NPY	1
CC	GO:0032809	neuronal cell body membrane	1/34	29/19894	0.0344827586206897	20.1764705882353	4.27585895223864	0.0484281237502354	0.157867793120944	0.116539450834326	CX3CR1	1
MF	GO:0015079	potassium ion transmembrane transporter activity	4/33	158/18522	0.0253164556962025	14.2094361334868	7.04468624669513	0.00017200773673164	0.0206409284077968	0.0141227404895452	HCN2/SLC24A3/KCNJ16/KCNS1	4
MF	GO:0005249	voltage-gated potassium channel activity	3/33	99/18522	0.0303030303030303	17.0082644628099	6.74705338155064	0.000719320636927448	0.0377363276449269	0.0258195925991605	HCN2/KCNJ16/KCNS1	3
MF	GO:0005267	potassium channel activity	3/33	122/18522	0.0245901639344262	13.8017883755589	5.99341184848495	0.00131681364747397	0.0377363276449269	0.0258195925991605	HCN2/KCNJ16/KCNS1	3
MF	GO:0099106	ion channel regulator activity	3/33	140/18522	0.0214285714285714	12.0272727272727	5.53309627897024	0.00195328214630452	0.0377363276449269	0.0258195925991605	FXYD2/NPY/KCNS1	3
MF	GO:0022843	voltage-gated monoatomic cation channel activity	3/33	143/18522	0.020979020979021	11.7749523204069	5.46455638492467	0.00207496827198892	0.0377363276449269	0.0258195925991605	HCN2/KCNJ16/KCNS1	3
MF	GO:0016247	channel regulator activity	3/33	145/18522	0.0206896551724138	11.612539184953	5.41998987008712	0.00215866151837871	0.0377363276449269	0.0258195925991605	FXYD2/NPY/KCNS1	3
MF	GO:0141108	transporter regulator activity	3/33	146/18522	0.0205479452054795	11.53300124533	5.39803314538192	0.0022012857792874	0.0377363276449269	0.0258195925991605	FXYD2/NPY/KCNS1	3
MF	GO:0005261	monoatomic cation channel activity	4/33	330/18522	0.0121212121212121	6.80330578512397	4.49391315761025	0.00269308303649197	0.0403962455473796	0.0276395364271545	HCN2/SLC24A3/KCNJ16/KCNS1	4
MF	GO:0005244	voltage-gated monoatomic ion channel activity	3/33	172/18522	0.0174418604651163	9.78964059196617	4.8927134452615	0.00349885675586777	0.0426756625012062	0.0291991375008253	HCN2/KCNJ16/KCNS1	3
MF	GO:0022832	voltage-gated channel activity	3/33	173/18522	0.0173410404624277	9.73305307409353	4.87545806539157	0.00355630520843385	0.0426756625012062	0.0291991375008253	HCN2/KCNJ16/KCNS1	3
MF	GO:0046873	metal ion transmembrane transporter activity	4/33	437/18522	0.0091533180778032	5.13750780112336	3.69787956064745	0.00727895003736882	0.0751252041341382	0.0514014554601998	HCN2/SLC24A3/KCNJ16/KCNS1	4
MF	GO:0005216	monoatomic ion channel activity	4/33	441/18522	0.0090702947845805	5.09090909090909	3.67333362974417	0.00751252041341382	0.0751252041341382	0.0514014554601998	HCN2/SLC24A3/KCNJ16/KCNS1	4
MF	GO:0022836	gated channel activity	3/33	301/18522	0.00996677740863787	5.59408033826638	3.39490951845611	0.0161760970069276	0.125678435240204	0.0859905083222449	HCN2/KCNJ16/KCNS1	3
MF	GO:0005432	calcium:sodium antiporter activity	1/33	10/18522	0.1	56.1272727272727	7.3666885868344	0.0176787433286183	0.125678435240204	0.0859905083222449	SLC24A3	1
MF	GO:0008190	eukaryotic initiation factor 4E binding	1/33	10/18522	0.1	56.1272727272727	7.3666885868344	0.0176787433286183	0.125678435240204	0.0859905083222449	HHEX	1
MF	GO:0004859	phospholipase inhibitor activity	1/33	11/18522	0.0909090909090909	51.0247933884297	7.01131017433479	0.0194298561997375	0.125678435240204	0.0859905083222449	SNCB	1
MF	GO:0005221	intracellular cyclic nucleotide-activated monoatomic cation channel activity	1/33	11/18522	0.0909090909090909	51.0247933884297	7.01131017433479	0.0194298561997375	0.125678435240204	0.0859905083222449	HCN2	1
MF	GO:0043855	cyclic nucleotide-activated monoatomic ion channel activity	1/33	11/18522	0.0909090909090909	51.0247933884297	7.01131017433479	0.0194298561997375	0.125678435240204	0.0859905083222449	HCN2	1
MF	GO:0008528	G protein-coupled peptide receptor activity	2/33	126/18522	0.0158730158730159	8.90909090909091	3.76341935522765	0.0211256058982126	0.125678435240204	0.0859905083222449	SSTR3/CX3CR1	2
MF	GO:0015368	calcium:monoatomic cation antiporter activity	1/33	13/18522	0.0769230769230769	43.1748251748252	6.42637351393931	0.022923005555565	0.125678435240204	0.0859905083222449	SLC24A3	1
MF	GO:0001653	peptide receptor activity	2/33	132/18522	0.0151515151515152	8.50413223140496	3.65535073025483	0.0230410464607041	0.125678435240204	0.0859905083222449	SSTR3/CX3CR1	2
MF	GO:0099094	ligand-gated monoatomic cation channel activity	2/33	132/18522	0.0151515151515152	8.50413223140496	3.65535073025483	0.0230410464607041	0.125678435240204	0.0859905083222449	HCN2/KCNJ16	2
MF	GO:0055102	lipase inhibitor activity	1/33	15/18522	0.0666666666666667	37.4181818181818	5.9611266841441	0.026404086820336	0.133101910977003	0.0910697285632124	SNCB	1
MF	GO:0015347	sodium-independent organic anion transmembrane transporter activity	1/33	16/18522	0.0625	35.0795454545455	5.76142589977241	0.028140114546868	0.133101910977003	0.0910697285632124	SLCO4C1	1
MF	GO:0008301	DNA binding, bending	1/33	18/18522	0.0555555555555556	31.1818181818182	5.41229320267125	0.0316031693732023	0.133101910977003	0.0910697285632124	HHEX	1
MF	GO:0015081	sodium ion transmembrane transporter activity	2/33	157/18522	0.0127388535031847	7.14997104806022	3.2693386274536	0.0317494408478404	0.133101910977003	0.0910697285632124	HCN2/SLC24A3	2
MF	GO:0022821	solute:potassium antiporter activity	1/33	19/18522	0.0526315789473684	29.5406698564593	5.25838478364166	0.0333302065225035	0.133101910977003	0.0910697285632124	SLC24A3	1
MF	GO:0015276	ligand-gated monoatomic ion channel activity	2/33	169/18522	0.0118343195266272	6.64228079612695	3.11298472903682	0.0363233345756781	0.133101910977003	0.0910697285632124	HCN2/KCNJ16	2
MF	GO:0022834	ligand-gated channel activity	2/33	171/18522	0.0116959064327485	6.56459330143541	3.08840388992498	0.0371092183049829	0.133101910977003	0.0910697285632124	HCN2/KCNJ16	2
MF	GO:0005248	voltage-gated sodium channel activity	1/33	22/18522	0.0454545454545455	25.5123966942149	4.86008345889236	0.0384934170410075	0.133101910977003	0.0910697285632124	HCN2	1
MF	GO:0016493	C-C chemokine receptor activity	1/33	23/18522	0.0434782608695652	24.403162055336	4.7445694300546	0.0402085368916912	0.133101910977003	0.0910697285632124	CX3CR1	1
MF	GO:0030552	cAMP binding	1/33	23/18522	0.0434782608695652	24.403162055336	4.7445694300546	0.0402085368916912	0.133101910977003	0.0910697285632124	HCN2	1
MF	GO:0016702	oxidoreductase activity, acting on single donors with incorporation of molecular oxygen, incorporation of two atoms of oxygen	1/33	24/18522	0.0416666666666667	23.3863636363636	4.63616903406455	0.0419206898882089	0.133101910977003	0.0910697285632124	BCO2	1
MF	GO:0019957	C-C chemokine binding	1/33	24/18522	0.0416666666666667	23.3863636363636	4.63616903406455	0.0419206898882089	0.133101910977003	0.0910697285632124	CX3CR1	1
MF	GO:0016701	oxidoreductase activity, acting on single donors with incorporation of molecular oxygen	1/33	25/18522	0.04	22.4509090909091	4.53416722125405	0.0436298810025827	0.133101910977003	0.0910697285632124	BCO2	1
MF	GO:0017025	TBP-class protein binding	1/33	25/18522	0.04	22.4509090909091	4.53416722125405	0.0436298810025827	0.133101910977003	0.0910697285632124	HHEX	1
MF	GO:0001637	G protein-coupled chemoattractant receptor activity	1/33	26/18522	0.0384615384615385	21.5874125874126	4.43794594763099	0.0453361151987721	0.133101910977003	0.0910697285632124	CX3CR1	1
MF	GO:0004435	phosphatidylinositol phospholipase C activity	1/33	26/18522	0.0384615384615385	21.5874125874126	4.43794594763099	0.0453361151987721	0.133101910977003	0.0910697285632124	PLCG2	1
MF	GO:0004950	chemokine receptor activity	1/33	26/18522	0.0384615384615385	21.5874125874126	4.43794594763099	0.0453361151987721	0.133101910977003	0.0910697285632124	CX3CR1	1
MF	GO:0001671	ATPase activator activity	1/33	27/18522	0.037037037037037	20.7878787878788	4.3469678705795	0.0470393974326844	0.133101910977003	0.0910697285632124	FXYD2	1
MF	GO:0005242	inward rectifier potassium channel activity	1/33	27/18522	0.037037037037037	20.7878787878788	4.3469678705795	0.0470393974326844	0.133101910977003	0.0910697285632124	KCNJ16	1
MF	GO:0005251	delayed rectifier potassium channel activity	1/33	28/18522	0.0357142857142857	20.0454545454545	4.26076327476603	0.0487397326521878	0.133101910977003	0.0910697285632124	KCNS1	1
