# Supplementary material for: Identification and verification of the key genes involved in gallbladder cancer
Source: Front Immunol. 2025 Sep 4;16:1643366. doi: 10.3389/fimmu.2025.1643366 (PMC12443716; doi:10.3389/fimmu.2025.1643366)
Supplement: Supplementary file 6 [file Table5.xls]

category	subcategory	ID	Description	GeneRatio	BgRatio	RichFactor	FoldEnrichment	zScore	pvalue	p.adjust	qvalue	geneID	Count
Environmental Information Processing	Signal transduction	hsa04024	cAMP signaling pathway	3/11	226/8866	0.0132743362831858	10.6991150442478	5.20560113939638	0.0023178150450601	0.162247053154207	0.151267929256554	HCN2/FXYD2/NPY	3
Organismal Systems	Endocrine system	hsa04919	Thyroid hormone signaling pathway	2/11	122/8866	0.0163934426229508	13.2131147540984	4.78732275893735	0.00952391636523868	0.206655105785785	0.192670925695018	PLCG2/FXYD2	2
Organismal Systems	Endocrine system	hsa04935	Growth hormone synthesis, secretion and action	2/11	122/8866	0.0163934426229508	13.2131147540984	4.78732275893735	0.00952391636523868	0.206655105785785	0.192670925695018	PLCG2/SSTR3	2
Organismal Systems	Immune system	hsa04062	Chemokine signaling pathway	2/11	193/8866	0.0103626943005181	8.35233160621762	3.63965733292244	0.0227854720910954	0.206655105785785	0.192670925695018	PLCG2/CX3CR1	2
Human Diseases	Cancer: overview	hsa05202	Transcriptional misregulation in cancer	2/11	201/8866	0.00995024875621891	8.01990049751244	3.54802058855721	0.0245852372928543	0.206655105785785	0.192670925695018	ETV1/HHEX	2
Organismal Systems	Excretory system	hsa04964	Proximal tubule bicarbonate reclamation	1/11	23/8866	0.0434782608695652	35.0434782608696	5.76155167403804	0.0281844010883976	0.206655105785785	0.192670925695018	FXYD2	1
Human Diseases	Endocrine and metabolic disease	hsa04950	Maturity onset diabetes of the young	1/11	26/8866	0.0384615384615385	31	5.39912305630537	0.0318068886031844	0.206655105785785	0.192670925695018	HHEX	1
Organismal Systems	Excretory system	hsa04960	Aldosterone-regulated sodium reabsorption	1/11	38/8866	0.0263157894736842	21.2105263157895	4.40027368506543	0.0461744168390352	0.206655105785785	0.192670925695018	FXYD2	1
