# Supplementary material for: Identification and verification of the key genes involved in gallbladder cancer
Source: Front Immunol. 2025 Sep 4;16:1643366. doi: 10.3389/fimmu.2025.1643366 (PMC12443716; doi:10.3389/fimmu.2025.1643366)
Supplement: Supplementary file 7 [file Table6.xls]

ID	Description	setSize	enrichmentScore	NES	pvalue	p.adjust	qvalue	rank	leading_edge	core_enrichment
hsa04110	Cell cycle	153	0.583942532603664	2.43908360178122	1e-10	3.47e-08	2.77894736842105e-08	2692	tags=43%, list=15%, signal=37%	CCNE1/CDKN2A/PKMYT1/NDC80/CCNB2/CDT1/CDC20/ESPL1/CDC45/BUB1B/E2F1/PTTG1/PTTG2/BUB1/TTK/CHEK1/YWHAZ/CCNA2/MCM2/TRIP13/ORC6/MAD2L1/WEE1/E2F4/CDC25C/E2F2/MCM4/CHEK2/CCNB1/CDC25A/PPP2R5C/CCNE2/CDC7/CDK1/MAD1L1/CDK6/SFN/DBF4/CDCA5/ORC1/PLK1/GADD45B/AURKB/CDKN1A/TGFB1/ESCO2/MCM5/RBL1/MYC/CDC25B/CUL1/TFDP2/MCM7/DDX11/MTBP/SMC1B/RB1/CDKN1B/CDK7/ATR/BUB3/ANAPC2/MCM3/CDK2/PCNA/ESCO1
hsa00982	Drug metabolism - cytochrome P450	57	-0.697782734883083	-2.27860333969699	1.4808175624477e-08	2.56921847084676e-06	2.05755703413786e-06	2540	tags=60%, list=14%, signal=51%	GSTM3/GSTO2/FMO3/GSTM2/GSTP1/ADH1B/ADH6/GSTO1/UGT2A3/FMO5/CYP2C19/FMO2/GSTA4/CYP3A5/MAOB/MGST2/CYP2C8/GSTT2B/UGT1A8/UGT2B7/UGT1A6/ADH1A/GSTT2/CYP2C9/HPGDS/ADH1C/AOX1/GSTM5/GSTA2/GSTA5/UGT2B11/UGT2B10/MGST1/UGT2B15
hsa00830	Retinol metabolism	55	-0.686493845454332	-2.23024509002261	5.39583583467795e-08	6.24118344877749e-06	4.9982479310701e-06	2157	tags=44%, list=12%, signal=39%	ADH1B/DHRS9/ADH6/UGT2A3/DHRS3/CYP3A5/ALDH1A2/CYP2C8/UGT1A8/CYP3A7/RDH5/UGT2B7/UGT1A6/ADH1A/CYP2C9/ALDH1A1/ADH1C/HSD17B6/AOX1/CYP2C18/UGT2B11/UGT2B10/RDH12/UGT2B15
hsa05204	Chemical carcinogenesis - DNA adducts	53	-0.680971750729359	-2.19603365348179	1.51777165867106e-07	1.05333353111772e-05	8.43561511345601e-06	2540	tags=55%, list=14%, signal=47%	GSTM3/GSTO2/GSTM2/EPHX1/GSTP1/GSTO1/UGT2A3/CYP2C19/GSTA4/CYP3A5/HSD11B1L/MGST2/CYP2C8/GSTT2B/UGT1A8/CYP3A7/UGT2B7/UGT1A6/GSTT2/CYP2C9/HPGDS/GSTM5/GSTA2/CYP2C18/GSTA5/UGT2B11/UGT2B10/MGST1/UGT2B15
hsa00980	Metabolism of xenobiotics by cytochrome P450	63	-0.647986712950339	-2.15770417462344	1.47695318361534e-07	1.05333353111772e-05	8.43561511345601e-06	2540	tags=51%, list=14%, signal=44%	GSTM3/GSTO2/GSTM2/EPHX1/GSTP1/ADH1B/ADH6/GSTO1/UGT2A3/AKR1C1/GSTA4/CYP3A5/HSD11B1L/MGST2/AKR7A3/GSTT2B/UGT1A8/UGT2B7/UGT1A6/CBR3/ADH1A/GSTT2/CYP2C9/HPGDS/ADH1C/GSTM5/GSTA2/GSTA5/UGT2B11/UGT2B10/MGST1/UGT2B15
hsa04976	Bile secretion	77	-0.627283980210689	-2.15527119541465	2.01481488965546e-07	1.16523461118407e-05	9.33177422577266e-06	2781	tags=43%, list=15%, signal=36%	ADCY4/HMGCR/ABCB4/ATP1A1/NR0B2/EPHX1/AQP1/ABCG8/UGT2A3/ADCY5/ADCY6/SLC10A2/SCARB1/ABCC3/UGT1A8/ABCG5/RXRA/UGT2B7/ABCB1/UGT1A6/ABCC2/ATP1B2/ATP1A2/NR1H4/CA2/SLC5A1/BAAT/SLC4A4/UGT2B11/CFTR/UGT2B10/FXYD2/UGT2B15
hsa04115	p53 signaling pathway	72	0.563018658922796	2.0808663067178	1.06600374977061e-06	5.28433287386291e-05	4.23195473593146e-05	2912	tags=40%, list=16%, signal=34%	CCNE1/CDKN2A/IGFBP3/CCNB2/SERPINB5/SERPINE1/THBS1/CHEK1/GTSE1/CHEK2/CCNB1/PPP1R13L/RRM2/CCNE2/CDK1/STEAP3/CDK6/CASP3/SFN/BID/GADD45B/CDKN1A/PMAIP1/ATR/PTEN/CDK2/TP73/CASP8/TNFRSF10B
hsa03010	Ribosome	130	0.451137461267111	1.83771301038129	1.71292375811203e-05	0.000742980680081095	0.000595015621238917	4555	tags=45%, list=25%, signal=34%	RPS12/RPS27A/RPL26/MRPL12/RPL21/RPL14/RPL29/RPL17/RPL39/RPL36AL/RPL7/MRPL35/MRPS7/RPL31/RPL24/RPL4/RPS2/RPS21/RPL36A/MRPL13/MRPS12/RPS28/RPS18/MRPL2/MRPS16/RPL9/RPS26/MRPS17/MRPL14/MRPL17/RPL13A/RPL22/MRPS15/RPS27/RPS3A/RPL36/RPS8/RPS7/RPL23A/MRPL36/RPL12/MRPL32/RPL34/RPL10A/RPL22L1/RPL5/RPL36A-HNRNPH2/RPS10/RPL35/RPL3L/MRPL23/RPLP1/RPL37A/RPL23/RPL37/MRPL3/RPL6/RPL38/MRPS18A
hsa00040	Pentose and glucuronate interconversions	24	-0.736652752375903	-2.05572352569567	4.04583482843045e-05	0.00155989409496152	0.00124924022772589	968	tags=38%, list=5%, signal=36%	UGT1A8/UGT2B7/UGT1A6/AKR1B1/AKR1B15/UGT2B11/UGT2B10/AKR1B10/UGT2B15
hsa00860	Porphyrin metabolism	35	-0.671569160157861	-2.01599024503105	6.92723380022631e-05	0.00240375012867853	0.00192504181395763	968	tags=26%, list=5%, signal=24%	UGT1A8/ALAD/UGT2B7/BLVRA/UGT1A6/ALAS2/UGT2B11/UGT2B10/UGT2B15
hsa00140	Steroid hormone biosynthesis	50	-0.602972532180292	-1.93363181843735	0.000106032293372986	0.00334483689094782	0.00267871056942279	1917	tags=34%, list=11%, signal=30%	HSD17B11/HSD11B2/UGT2A3/AKR1C1/CYP11B1/CYP3A5/HSD11B1L/UGT1A8/CYP3A7/UGT2B7/AKR1C4/UGT1A6/HSD17B6/HSD17B2/UGT2B11/UGT2B10/UGT2B15
hsa03008	Ribosome biogenesis in eukaryotes	70	0.514198810033359	1.88486493816795	0.000121371828752649	0.00350966871476411	0.00281071603427188	5088	tags=60%, list=28%, signal=43%	SNORD3B-1/GNL2/REXO1/NOL6/WDR43/GNL3/TBL3/RMRP/POP4/WDR3/RIOK1/PWP2/XPO1/NMD3/NOP58/RPP40/GTPBP4/NOP56/CSNK2A2/RRP7A/WDR75/POP1/NOB1/SBDS/UTP14A/EIF6/MDN1/RCL1/NXT1/XRN1/GNL3L/CSNK2A1/RBM28/NXT2/RPP38/BMS1/UTP15/RIOK2/IMP4/NAT10/LSG1/DKC1
hsa03013	Nucleocytoplasmic transport	99	0.445649524711595	1.74192685334603	0.000188200117233005	0.00502349543691174	0.0040230632347784	5866	tags=56%, list=32%, signal=38%	NCBP2/SEH1L/KPNA1/NUP153/UPF3A/KPNB1/IPO8/KPNA2/NUP85/DDX39B/TMEM33/XPO1/NMD3/THOC6/POM121/RNPS1/XPO5/THOC3/UPF2/NUP205/NUP133/CSE1L/NUP188/IPO7/DDX19A/EEF1A1/KPNA5/IPO4/NUP50/NUP88/NUP37/XPO6/NXT1/IPO11/NXT2/SEC13/NUP98/PHAX/KPNA7/DDX19B/AAAS/SNUPN/NUP43/SUMO2/NUP155/UBE2I/NXF2/EEF1A2/XPOT/RANBP2/NCBP1/MAGOH/XPO4/RAE1/THOC5
hsa04218	Cellular senescence	154	0.397974679366494	1.66650540050848	0.000238036452667864	0.00589990350541063	0.00472493409806888	2587	tags=29%, list=14%, signal=25%	CCNE1/CDKN2A/IGFBP3/CCNB2/SERPINE1/MYBL2/E2F1/HLA-B/FOXM1/CHEK1/HLA-C/CCNA2/E2F4/HIPK3/E2F2/CHEK2/CCNB1/EIF4EBP1/CDC25A/CCNE2/CDK1/CDK6/HLA-A/TRPV4/GADD45B/CDKN1A/TGFB1/LIN9/CALML5/NFATC2/NRAS/RBL1/MYC/MCU/HLA-G/IL6/RB1/PPP3R1/ATR/SQSTM1/PTEN/KRAS/RAD9A/CDK2/HRAS
hsa00480	Glutathione metabolism	56	-0.57179636107209	-1.86271439978745	0.000294860946568499	0.00644199985610383	0.00515907162751831	2540	tags=34%, list=14%, signal=29%	GSTM3/GSTO2/GSTM2/GSTP1/LANCL1/GSTO1/GSTA4/MGST2/NAT8/GPX3/GSTT2B/GSTT2/HPGDS/ANPEP/GPX2/GSTM5/GSTA2/GSTA5/MGST1
hsa05166	Human T-cell leukemia virus 1 infection	222	0.352127543469716	1.54153006877074	0.000297037457341963	0.00644199985610383	0.00515907162751831	3151	tags=31%, list=17%, signal=26%	CCNE1/CDKN2A/CCNB2/CDC20/ESPL1/BUB1B/E2F1/FOSL1/HLA-B/PTTG1/PTTG2/HLA-DRB5/CHEK1/CREB3L1/NFKB2/HLA-C/CCNA2/IL2RG/MAD2L1/ICAM1/E2F2/CHEK2/EGR1/CCNE2/MAD1L1/CALR/HLA-A/HLA-DRA/ZFP36/CDKN1A/SLC2A1/TERT/TGFB1/XPO1/NFATC2/NRAS/MYC/ETS2/CANX/FOS/TLN2/CREB3L4/FDPS/ATF6B/ELK4/HLA-G/MAPK8/IL6/RB1/PPP3R1/ATR/PTEN/BUB3/ANAPC2/KRAS/XIAP/MSX2/CDK2/HRAS/JAK1/HLA-F/CDC27/CREB3L3/LTBR/RELB/POLB/ANAPC7/CD4
hsa04514	Cell adhesion molecules	152	-0.449087329889384	-1.70441028379064	0.000341316875196586	0.00696687974665973	0.00557942136544265	3091	tags=37%, list=17%, signal=31%	SDC4/NTNG2/IGSF11/CLDN4/NCAM2/CD8A/ITGA9/CLDN14/ITGAM/NLGN4Y/HLA-DPB1/HLA-DOA/HLA-DMB/CLDN7/HLA-DQA1/ITGAV/CD99L2/CXADR/PTPRF/CD22/SELPLG/PDCD1/ICAM2/CADM1/HLA-DPA1/HLA-DRB1/OCLN/HLA-DOB/PTPRM/NLGN1/SELL/CDH2/NRXN3/ITGA8/NCAM1/ITGAL/NLGN2/PTPRS/SELP/NLGN4X/CLDN3/CNTN2/PTPRD/CLDN11/NRCAM/VCAM1/MADCAM1/CD6/SDC1/CADM3/CD40LG/CLDN5/CDH1/JAM2/CLDN10/CLDN2
hsa04610	Complement and coagulation cascades	86	-0.51023675847874	-1.78258872311769	0.000386510464359756	0.00705890163857028	0.00565311704105128	1467	tags=29%, list=8%, signal=27%	BDKRB1/CFHR5/CFHR3/C1R/PLAT/CFI/F2/BDKRB2/A2M/C4B/SERPING1/C6/CD59/CPB2/CR2/CFH/C8G/C7/CLU/F5/C8A/CFD/F11/VTN/SERPINA5
hsa04974	Protein digestion and absorption	99	-0.489039497256781	-1.75301909894169	0.000368300679683668	0.00705890163857028	0.00565311704105128	1850	tags=28%, list=10%, signal=26%	COL1A2/COL14A1/COL15A1/KCNJ13/COL4A3/COL13A1/COL6A1/COL4A4/COL6A2/PRCP/SLC7A7/SLC8A1/COL4A5/COL4A6/CPB2/ATP1B2/CPA3/COL21A1/ATP1A2/MME/PRSS3/SLC3A1/SLC15A1/SLC6A19/KCNK5/SLC1A1/ACE2/FXYD2
hsa05207	Chemical carcinogenesis - receptor activation	187	-0.418677511333436	-1.63158457655744	0.00064590656504318	0.0112064789034992	0.00897470174586314	3004	tags=30%, list=17%, signal=26%	CYP1B1/CYP1A1/CACNA1A/CCND1/SOS2/DLL1/ADCY4/NOTCH2/GSTM3/GSTO2/BAD/STAT5B/FGF20/RPS6KA2/STAT5A/PIK3CD/CREB1/GSTM2/EPHX1/NFKB1/GNAI2/JAK2/ADRB3/GSTO1/UGT2A3/ADCY5/PRKCA/PGR/PRKCB/GSTA4/ADCY6/EGF/SRC/FGF9/MGST2/BCL6/GSTT2B/UGT1A8/AKT3/BCL2/GNAI1/RXRA/UGT2B7/PIK3R1/UGT1A6/KLF5/ADRB2/FGF7/GSTT2/AR/GSTM5/GSTA2/GSTA5/UGT2B11/UGT2B10/MGST1/UGT2B15
hsa03440	Homologous recombination	37	0.575643852728037	1.9025065800662	0.000842884145622189	0.0132945817514045	0.0106469576289119	4123	tags=57%, list=23%, signal=44%	RAD54L/BLM/RAD51/RBBP8/SSBP1/XRCC3/EME1/POLD1/BRCA2/TOPBP1/BRIP1/POLD2/RAD54B/RPA3/TOP3A/RPA4/PALB2/BRCA1/ATM/XRCC2/RAD51D
hsa04340	Hedgehog signaling pathway	51	-0.572505859022755	-1.83839436236784	0.000819370420463209	0.0132945817514045	0.0106469576289119	3189	tags=43%, list=18%, signal=36%	GLI2/CCND1/EVC2/SPOPL/IQCE/FBXW11/CUL3/CDON/DHH/IHH/CCND2/BTRC/DISP1/SCUBE2/SMO/BCL2/MEGF8/GLI3/GAS1/EVC/GLI1/HHIP
hsa05203	Viral carcinogenesis	161	0.380319764830963	1.60934659130423	0.00097301767243771	0.0146798753189515	0.0117563691315128	3293	tags=31%, list=18%, signal=26%	CCNE1/CDKN2A/CDC20/HLA-B/CHEK1/CREB3L1/NFKB2/HLA-C/YWHAZ/CCNA2/GTF2H1/GTF2H3/CCNE2/CDK1/MAD1L1/CDK6/CASP3/HLA-A/TRAF3/IRF7/CDKN1A/GTF2A1/NRAS/RBL1/CREB3L4/ATF6B/PMAIP1/EIF2AK2/HLA-G/GTF2E2/TRAF2/CDC42/GTF2H4/STAT3/RB1/CDKN1B/PSMC1/BAK1/KRAS/CDK2/HRAS/JAK1/CASP8/HLA-F/CREB3L3/LTBR/POLB/REL/HLA-E/ATF2
hsa04657	IL-17 signaling pathway	92	0.432844669171565	1.66867272719002	0.00109341522015342	0.0158089617247182	0.012660597285987	2868	tags=32%, list=16%, signal=27%	CXCL5/CXCL3/S100A8/FOSL1/CCL7/CXCL1/S100A9/CXCL2/JUND/HSP90B1/S100A7/CXCL10/IL5/FOSB/TNFAIP3/CCL11/CASP3/TRAF3/HSP90AB1/IL13/FOS/USP25/TRAF2/MAPK8/IL6/IL17RC/CCL20/CASP8/MAPK6
hsa04270	Vascular smooth muscle contraction	129	-0.430650091977543	-1.5982184128936	0.00138596669903801	0.0192372177826475	0.0154061140440435	3836	tags=35%, list=21%, signal=28%	ADM/PTGIR/CACNA1C/MYL6B/PLA2G1B/PLA2G2D/MAP2K2/RAMP1/ADCY1/ARHGEF12/ADCY9/CALML4/ADM2/ADCY4/MYL6/KCNMB1/NPR1/PPP1CC/EDNRA/RAMP3/ADCY5/KCNMB4/PRKCA/PRKCB/PPP1R14A/PRKCD/PLA2G2C/ADCY6/PLCB2/PPP1R12B/PLA2G4C/MYLK3/PRKCH/MYLK/MYH10/KCNMB2/PLA2G5/KCNMA1/ITPR1/ACTA2/CALD1/ACTG2/AGT/MYL9/MYH11
hsa00053	Ascorbate and aldarate metabolism	20	-0.708197817029767	-1.91861630773823	0.0015118323923098	0.0201771476973655	0.0161588563388578	1295	tags=50%, list=7%, signal=46%	UGT2A3/RGN/UGT1A8/UGT2B7/UGT1A6/MIOX/ALDH3A2/UGT2B11/UGT2B10/UGT2B15
hsa04972	Pancreatic secretion	97	-0.466012330770704	-1.66132816071464	0.00167641301076354	0.0215450116568499	0.0172543093505487	1759	tags=25%, list=10%, signal=22%	ADCY5/RAP1A/RYR2/PRKCA/PRKCB/PLA2G2C/ADCY6/PLCB2/RAB27B/TRPC1/CPB2/ATP1B2/CPA3/PLA2G5/ATP1A2/KCNMA1/PRSS3/ITPR1/SLC12A2/CA2/SLC26A3/SLC4A4/CFTR/FXYD2
hsa00983	Drug metabolism - other enzymes	67	-0.524115373192027	-1.75910218801836	0.00181028901685399	0.0224346531731549	0.0179667782123855	2540	tags=39%, list=14%, signal=33%	GSTM3/GSTO2/NME3/GSTM2/GSTP1/GSTO1/UGT2A3/GSTA4/XDH/DPYD/MGST2/GSTT2B/NME7/UGT1A8/UGT2B7/UGT1A6/DPYS/GSTT2/GSTM5/GSTA2/CES1/GSTA5/UGT2B11/UGT2B10/MGST1/UGT2B15
hsa04072	Phospholipase D signaling pathway	142	-0.420444285959091	-1.58361301718864	0.00189420507850516	0.0226651435255617	0.0181513662695231	3587	tags=30%, list=20%, signal=24%	GRB2/MAP2K2/CXCR1/PIP5K1C/ADCY1/SHC3/ADCY9/DNM3/SOS2/SPHK2/ADCY4/FYN/KIT/PIK3CD/RALB/ADCY5/PRKCA/CYTH3/ADCY6/CXCR2/GAB2/PLCB2/EGF/PLA2G4C/PTGFR/SHC2/SYK/F2/LPAR6/AKT3/SHC4/MRAS/MS4A2/PIK3R1/GRM8/PDGFRA/PIK3CG/PDGFC/PLD1/PLCG2/FCER1A/AGT
hsa04371	Apelin signaling pathway	134	-0.424629450340026	-1.5816483017498	0.00204008858127979	0.0235970245901362	0.0188976626476443	2130	tags=25%, list=12%, signal=22%	PRKAB2/GNB1/GNAI2/ADCY5/GNGT2/SMAD4/PRKAG2/GNB4/RYR2/ADCY6/PLCB2/SMAD3/RYR3/GNB5/MYLK3/PLAT/AKT3/MYLK/PRKAA2/GNAI1/SLC8A1/MRAS/HDAC5/GNG7/KLF2/MEF2C/PIK3CG/GNG11/HDAC4/CDH1/ITPR1/ACTA2/SPP1
hsa01524	Platinum drug resistance	72	-0.487054318266353	-1.66055645837248	0.00245400764757036	0.0262745637276931	0.021041968221177	2830	tags=38%, list=16%, signal=32%	MDM2/FADD/MLH1/GSTM3/XPA/GSTO2/BAD/PIK3CD/GSTM2/GSTP1/FASLG/FAS/GSTO1/TOP2B/GSTA4/MGST2/GSTT2B/AKT3/BCL2/PIK3R1/ABCC2/GSTT2/ATP7B/GSTM5/GSTA2/GSTA5/MGST1
hsa04530	Tight junction	163	-0.406946343600501	-1.55101400366307	0.00243001970548027	0.0262745637276931	0.021041968221177	3709	tags=34%, list=21%, signal=28%	CD1D/MYL6B/CLDN16/MYL12A/ARHGAP17/SCRIB/TUBA8/DLG2/PPP2CB/LLGL2/CCND1/CLDN4/MAPK10/MYL6/RAC1/CLDN14/CD1A/MARVELD2/AMOTL1/MICALL2/STK11/CLDN7/NEDD4L/ACTR3/CRB3/CD1C/PRKAB2/RAB8B/PARD6A/EPB41L4B/OCLN/RAP1A/PRKAG2/SYNPO/MPDZ/CD1E/CGNL1/SRC/AMOTL2/TIAM1/HCLS1/MYH10/PRKAA2/BVES/CLDN3/CLDN11/PARD6G/PPP2R2B/CLDN5/CGN/JAM2/CLDN10/CLDN2/MYL9/MYH11/CFTR
hsa04310	Wnt signaling pathway	168	-0.402439400614319	-1.54187534541824	0.00249873372626476	0.0262745637276931	0.021041968221177	2944	tags=29%, list=16%, signal=24%	CCND1/RBX1/FBXW11/TCF7L1/DAAM2/PPP3CB/MAPK10/WNT4/RAC1/RSPO2/TBL1X/FZD4/BAMBI/WNT5B/PPP3CA/CBY1/TBL1Y/WNT7A/FZD5/ROR2/SMAD4/RNF43/RSPO1/PRKCA/APC2/CCND2/PRKCB/LGR6/PLCB2/SMAD3/BTRC/GPC4/DKK2/NFATC4/PRICKLE2/FZD10/TLE2/FZD1/SFRP5/SERPINF1/SFRP1/PRICKLE1/FRZB/WNT5A/APCDD1/SOX17/MMP7/CTNND2
hsa03030	DNA replication	36	0.558481821218268	1.8211637991663	0.00294377091979051	0.0300437796813914	0.0240605425023125	3510	tags=56%, list=19%, signal=45%	SSBP1/MCM2/FEN1/MCM4/POLD1/PRIM2/MCM5/POLE2/RNASEH1/RFC3/MCM7/LIG1/MCM3/PCNA/DNA2/POLD2/RPA3/RPA4/RFC2/POLE
hsa04820	Cytoskeleton in muscle cells	230	-0.380665985427218	-1.52624729710837	0.00306178386013881	0.0303553999848047	0.0243101034308765	2541	tags=30%, list=14%, signal=26%	ACTN2/FBN3/SPTBN1/ITGB6/SDC4/LDB3/ELN/COL6A5/COL24A1/TNNT3/ITGA9/DAAM2/ACTA1/ATP1A1/ITGAV/ACTC1/CAPN3/FBN2/MYOZ1/FHL2/DMD/FLNC/FHL1/FBLN2/ANK3/AMPD1/COL1A2/TPM1/MYH1/CSRP1/COL4A3/TMOD1/COL6A1/COL4A4/TTN/SGCD/COL6A2/ITGB4/ITGA8/SSPN/MYH2/SGCE/MYH10/TNNT2/MYOT/COL4A5/COL4A6/LAMA2/ATP1B2/LMOD1/ATP1A2/SDC1/PDLIM3/ITGA7/TNNI2/MYOZ3/FBLN1/SYNPO2/SGCA/DCN/CSRP2/TPM2/NEB/MYOM1/ACTG2/TRIM63/MYL9/MYH11/DES
hsa00590	Arachidonic acid metabolism	56	-0.520178478018605	-1.69456122394353	0.00317863414424714	0.0306385013348266	0.0245368249731358	2671	tags=36%, list=15%, signal=31%	ALOX5/CYP4F2/CYP2J2/PTGDS/CYP4F8/CYP4F3/CYP2C19/ALOX15B/PLA2G2C/PLA2G4C/PTGS1/CYP2C8/PTGR1/LTC4S/CBR3/PTGIS/PLA2G5/CYP2U1/CYP2C9/HPGDS
hsa04015	Rap1 signaling pathway	207	-0.38528742037077	-1.52102997130983	0.00352359694635644	0.0330456254158293	0.0264645688147397	3459	tags=32%, list=19%, signal=26%	PRKD3/MAP2K2/HGF/RAPGEF1/ADCY1/ADCY9/PFN2/CSF1R/ENAH/SIPA1L2/CALML4/RASGRP3/DOCK4/ADCY4/FGFR1/RAC1/CRK/ITGAM/SIPA1L1/FGF20/KIT/KDR/PIK3CD/RALB/VEGFB/GNAO1/RAP1GAP/GNAI2/MAGI2/MAP2K6/RGS14/ARAP3/VAV1/ADCY5/PARD6A/RAP1A/PRKCA/FGFR3/PRKCB/ADCY6/PLCB2/EGF/SRC/FGF9/VEGFC/EVL/LAT/TIAM1/ITGAL/AKT3/FGFR2/TEK/GNAI1/MRAS/RASGRP2/PIK3R1/APBB1IP/PARD6G/SKAP1/PDGFRA/FGF7/ANGPT1/PDGFC/CDH1/CNR1/PRKD1/FGF19
hsa04970	Salivary secretion	84	-0.473364322958065	-1.64792718294531	0.00370353022167961	0.0338190786032322	0.0270839883247484	1869	tags=23%, list=10%, signal=20%	ADRB3/ADCY5/CAMP/PRKCA/PRKCB/ADCY6/PLCB2/RYR3/ATP1B2/ADRB2/ATP1A2/KCNMA1/CST2/ITPR1/SLC12A2/TRPV6/CST1/MUC5B/FXYD2
hsa04022	cGMP-PKG signaling pathway	162	-0.40715698477632	-1.55099234177584	0.00392168106671045	0.0348929059012443	0.0279439622567222	2803	tags=27%, list=15%, signal=23%	PPP3CB/ADCY4/MEF2B/KCNMB1/SRF/ATP1A1/BAD/ATP2A3/PPP3CA/CREB1/NPR1/PPP1CC/GNAI2/EDNRA/ADRB3/IRS1/ADCY5/KCNMB4/ADCY6/PLCB2/MYLK3/PDE2A/PDE5A/PLN/BDKRB2/AKT3/MYLK/GNAI1/SLC8A1/NFATC4/RGS2/KCNMB2/ATP1B2/SLC25A4/MEF2C/ADRB2/PIK3CG/ATP1A2/KCNMA1/ITPR1/ADRA2A/MYL9/FXYD2
hsa04918	Thyroid hormone synthesis	75	-0.485918171206474	-1.66262478663268	0.0044407418118522	0.03773829637024	0.0302226914659286	1940	tags=25%, list=11%, signal=23%	SLC26A4/ASGR1/ADCY5/PRKCA/PRKCB/ADCY6/PLCB2/GPX3/ATP1B2/DUOXA2/ATP1A2/ITPR1/GPX2/IYD/ALB/DUOX2/TTR/ASGR2/FXYD2
hsa05032	Morphine addiction	89	-0.463611170438183	-1.62555135583585	0.00445899179014363	0.03773829637024	0.0302226914659286	3370	tags=30%, list=19%, signal=25%	ADCY1/ADCY9/KCNJ3/GNG13/CACNA1A/PDE11A/ADCY4/GNAO1/GNB1/GNAI2/GRK4/ADCY5/GNGT2/GNB4/PRKCA/PRKCB/ADCY6/GABRB3/GNB5/PDE2A/GABRP/GNAI1/PDE1A/GNG7/GNG11/GABRE/PDE8B
hsa03460	Fanconi anemia pathway	47	0.499334875777384	1.69101900749991	0.00493481570905732	0.0407709774057831	0.0326514122103041	3488	tags=38%, list=19%, signal=31%	FANCI/BLM/UBE2T/RAD51/FANCA/EME1/HES1/BRCA2/BRIP1/POLI/ATR/RMI2/RPA3/TOP3A/RPA4/PALB2/BRCA1/FANCD2
